# Supplementary material for: Dynamics of Microorganisms and Metabolites in the Mixed Silage of Oats and Vetch in Alpine Pastures, and Their Regulatory Mechanisms Under Low Temperatures
Source: Microorganisms. 2025 Jun 30;13(7):1535. doi: 10.3390/microorganisms13071535 (PMC12300317; doi:10.3390/microorganisms13071535)
Supplement: Supplementary file 1 [file microorganisms-13-01535-s001.zip › Supplementary Table S5.xlsx]

## Sheet: Sheet3
name	CK0d-1	CK0d-2	CK0d-3	CK0d-4	CK0d-5	CK0d-6	CK90d-1	CK90d-2	CK90d-3	CK90d-4	CK90d-5	CK90d-6	A_vs_B_log2FC	A_vs_B_Pvalue	A_vs_B_VIP	A_vs_B_(FC_1_Pvalue_0.05_VIP_1)_regulated	Mass Error (ppm)	Formula	m/z	Retention time (min)	KEGG_annotation	KEGG_pathway_annotation	LM_ID(lipidmaps)	CATEGORY(lipidmaps)	MAIN_CLASS(lipidmaps)	SUB_CLASS	HMDB_ID	CAS	kingdom(HMDB)	super_class(HMDB)	HMDB_taxonomy	sub_class(HMDB)
5-Hydroxy-2-oxo-4-ureido-2,5-dihydro-1H-imidazole-5-carboxylate	95.9809	41.3096	260.088	131.257	206.175	134.885	3.61859e-09	17.3255	39.6996	46.7212	43.0035	42.9724	-2.19662	0.0151515	0.983534	unchanged	-8.96109	C5H6N4O5	247.03	0.4509	C12248	Purine metabolism(ko00230);;Metabolic pathways(ko01100);;Microbial metabolism in diverse environments(ko01120)	--	--	--	--	HMDB0059663	1320343-65-4	Organic compounds	Organic acids and derivatives	Carboxylic acids and derivatives	Amino acids, peptides, and analogues
Geranylacetone	849.237	841.208	1050.33	1043.01	921.591	910.269	1741.74	1328.3	1248.33	1375.55	1510.52	1397.38	0.615194	0.000321418	1.19052	up	-1.95724	C13H22O	239.165	5.75483	--	--	--	--	--	--	HMDB0031846	3796-70-1	Organic compounds	Lipids and lipid-like molecules	Prenol lipids	Monoterpenoids
7-Hydroxy-6-methyl-8-ribityllumazine	937.461	890.189	998.67	1010.71	1093.02	1102.96	1129.84	1041.95	820.674	684.382	1063.19	654.316	-0.161427	0.282109	0.451741	unchanged	-1.27354	C12H16N4O7	655.196	5.76197	C05995	Riboflavin metabolism(ko00740)	--	--	--	--	--	--	--	--	--	--
alpha-D-glucose 1-methylene-phosphonate	3.61859e-09	3.61859e-09	3.61859e-09	3.61859e-09	3.61859e-09	3.61859e-09	15.2872	26.1992	6.80117	12.3866	6.97669	15.5587	31.8356	0.00513943	1.11379	up	-5.41765	C7H14O9P-	272.029	5.7691	--	--	--	--	--	--	--	--	--	--	--	--
NG,NG-dimethyl-L-arginine (ADMA)	842.022	831.193	356.504	326.228	816.697	842.189	35.3625	13.4769	4.03379	4.67364	6.87518	12.854	-5.69918	0.0014429	1.19025	down	1.28184	C8H18N4O2	237.113	5.78338	--	--	--	--	--	--	--	--	--	--	--	--
4'-Hydroxy-5,7-dimethoxyflavanone	3.83273	3.61859e-09	3.61859e-09	3.61859e-09	3.61859e-09	3.61859e-09	111.095	83.957	80.8194	50.9509	68.2684	36.9695	6.81672	0.00112062	1.21107	up	-0.646149	C17H16O5	299.092	5.78338	--	--	--	--	--	--	--	--	--	--	--	--
L-Leucine	96120.2	99828.2	71936.5	73781.2	107728	109055	19331.3	16516.9	15658.6	16042.1	16940	16204.4	-2.47146	8.52256e-05	1.28289	down	13.4509	C6H13NO2	307.191	5.78338	C00123	Valine, leucine and isoleucine degradation(ko00280);;Valine, leucine and isoleucine biosynthesis(ko00290);;Glucosinolate biosynthesis(ko00966);;Aminoacyl-tRNA biosynthesis(ko00970);;Biosynthesis of plant secondary metabolites(ko01060);;Biosynthesis of alkaloids derived from histidine and purine(ko01065);;Metabolic pathways(ko01100);;Biosynthesis of secondary metabolites(ko01110);;2-Oxocarboxylic …	--	--	--	--	HMDB0000687	61-90-5	Organic compounds	Organic acids and derivatives	Carboxylic acids and derivatives	Amino acids, peptides, and analogues
Betanidin	10.7763	0.0376147	322.503	273.571	83.9245	100.589	1344.69	963.814	250.306	385.524	744.305	420.466	2.37634	0.0209967	0.940684	unchanged	8.49115	C18H16N2O8	433.092	5.78338	C08539	Betalain biosynthesis(ko00965);;Metabolic pathways(ko01100);;Biosynthesis of secondary metabolites(ko01110)	--	--	--	--	HMDB0029407	2181-76-2	Organic compounds	Organoheterocyclic compounds	Indoles and derivatives	Indolecarboxylic acids and derivatives
Tripterygiumine O	3350.28	3489.5	4526.96	4853.77	5667.54	5953.9	1705.79	1526.52	1629.48	1667.02	1622.92	1600.77	-1.51342	0.00100087	1.20733	down	38.7524	C46H49NO20	980.319	0.594367	--	--	--	--	--	--	--	--	--	--	--	--
Licoarylcoumarin	105.747	110.066	182.669	175.797	51.8293	63.8976	185.702	302.628	110.639	54.5315	270.895	102.243	0.573247	0.261587	0.477555	unchanged	-33.1474	C21H20O6	795.241	5.77623	--	--	LMPK12160019	Polyketides [PK]	Flavonoids [PK12]	Other Flavonoids [PK1216]	--	--	--	--	--	--
Precorrin-2	2503.72	2531.28	1975.46	1999.63	2076.67	2111.42	2992.81	3391.66	2984.03	2867.53	3318.36	2459.01	0.448731	0.00106274	1.10714	up	4.26266	C42H48N4O16	899.28	5.77623	--	--	--	--	--	--	HMDB0304471	--	Organic compounds	Organoheterocyclic compounds	Tetrapyrroles and derivatives	--
Wilfornine C	1589.13	1691.9	2311.9	2408.37	1923.13	2045.78	1603.98	1477.3	1849.75	1746.93	1680.79	1627.63	-0.261415	0.0574452	0.788028	unchanged	4.0257	C50H53NO20	986.313	0.587233	--	--	--	--	--	--	--	--	--	--	--	--
Folate	11102.8	11000.4	4603.93	4649.06	8017.84	7906.37	7779.3	9581.48	7931.17	7542.39	9603.41	6739.1	0.0567386	0.810314	0.106381	unchanged	-4.2155	C19H19N7O6	881.268	5.79052	C00504	One carbon pool by folate(ko00670);;Folate biosynthesis(ko00790);;Biosynthesis of phenylpropanoids(ko01061);;Metabolic pathways(ko01100);;Biosynthesis of cofactors(ko01240);;Antifolate resistance(ko01523);;Bile secretion(ko04976);;Vitamin digestion and absorption(ko04977)	--	--	--	--	HMDB0000121	59-30-3	Organic compounds	Benzenoids	Phenols	Methoxyphenols
Tetradecanedioic acid	347.595	329.728	414.136	400.678	765.665	786.582	921.915	743.244	835.741	808.455	841.463	832.052	0.710828	0.011911	1.01095	up	-2.88889	C14H26O4	257.175	5.79765	--	--	LMFA01170018	Fatty Acyls [FA]	Fatty Acids and Conjugates [FA01]	Dicarboxylic acids [FA0117]	HMDB0000872	821-38-5	Organic compounds	Lipids and lipid-like molecules	Fatty Acyls	Fatty acids and conjugates
1-Dehydro-[6]-gingerdione	536.444	549.797	952.095	990.128	1306.91	1289.14	85.9963	88.791	54.0094	73.2666	69.8408	53.4524	-3.72498	0.00150721	1.18687	down	2.08086	C17H22O4	335.151	5.79765	C17746	Stilbenoid, diarylheptanoid and gingerol biosynthesis(ko00945);;Biosynthesis of secondary metabolites(ko01110)	--	--	--	--	HMDB0302131	--	Organic compounds	Phenylpropanoids and polyketides	Cinnamic acids and derivatives	Hydroxycinnamic acids and derivatives
Pinfaensic acid	1015.08	1063	1043.94	1028.75	1450.36	1473.41	2039.36	2025.59	1971.33	2072.89	1991.41	1930.64	0.766078	0.000167006	1.26125	up	-41.3737	C30H46O6	547.307	5.81193	--	--	--	--	--	--	--	--	--	--	--	--
Maltohexaose	13164.9	13136.6	31341.6	32211.3	104871	106650	4509.94	3909.84	4110.74	4054.7	3958.47	4210.72	-3.6058	0.0495964	0.835902	unchanged	4.07216	C36H62O31	1025.3	0.6015	C01936	--	--	--	--	--	HMDB0012253	34620-77-4	Organic compounds	Organic oxygen compounds	Organooxygen compounds	Carbohydrates and carbohydrate conjugates
Hosenkoside K	905.321	869.827	172.028	253.165	348.626	399.917	146.34	168.322	131.244	254.962	166.837	171.241	-1.50505	0.0570139	0.817257	unchanged	5.28433	C54H92O25	1139.59	5.8262	--	--	--	--	--	--	--	--	--	--	--	--
Lithocholoyl-CoA	3740.22	3678.67	5130.2	5587.06	6803.39	7088.29	1371.68	1442.2	1533.66	1336.27	1118.62	1403.17	-1.96465	0.00108662	1.20093	down	13.1984	C45H74N7O18P3S	1160.39	0.6015	C21449	Secondary bile acid biosynthesis(ko00121)	--	--	--	--	--	--	--	--	--	--
Intermedin B	3.61859e-09	5.06645	183.306	185.003	47.1746	40.2447	168.296	146.271	128.078	126.39	140.185	133.556	0.871025	0.128059	0.659359	unchanged	-2.55542	C15H22O2	233.154	5.8262	--	--	--	--	--	--	--	--	--	--	--	--
Bisacurone	2891.32	3035.23	7548.16	7719.63	4530.19	4643.24	5504.3	4440.16	4138.63	4368.26	4851.49	4612.46	-0.121485	0.663041	0.192291	unchanged	-2.35772	C15H24O3	251.165	5.8262	--	--	--	--	--	--	--	--	--	--	--	--
Choloyl-CoA	4036.82	4158.06	4972.03	5235.58	5748.78	5734.29	1684.16	1435.26	1802.13	1509.95	1722.84	1468.93	-1.63485	7.07617e-05	1.27854	down	13.1177	C45H74N7O20P3S	1178.38	0.6015	C01794	Primary bile acid biosynthesis(ko00120);;Metabolic pathways(ko01100)	--	--	--	--	HMDB0001374	--	Organic compounds	Lipids and lipid-like molecules	Glycerolipids	Triradylcglycerols
Chikusetsusaponin IVa	637.499	683.722	374.283	378.079	526.161	548.458	516.489	413.539	621.478	548.433	463.199	410.481	-0.0823082	0.652673	0.192033	unchanged	-12.4357	C42H66O14	815.41	5.83333	--	--	--	--	--	--	--	--	--	--	--	--
Microcystin LR	681.952	610.054	659.716	679.528	698.132	731.641	328.024	412.284	382.115	793.64	425.884	422.185	-0.555017	0.0237983	0.933777	unchanged	-4.82417	C49H74N10O12	993.537	5.8262	C05371	Nonribosomal peptide structures(ko01054);;Bile secretion(ko04976)	--	--	--	--	--	--	--	--	--	--
6805-41-0	14028.8	12885.4	16679.3	16565	24293.1	22251.1	5782.53	5530	3649.24	4299.88	5130.93	4124.11	-1.90372	0.000738272	1.20847	down	19.3314	C55H86O24	1151.55	5.84048	--	--	--	--	--	--	--	--	--	--	--	--
Oleanolic acid-3-O-glucuronide	1126.37	1150	727.084	728.356	1280.8	1364.99	671.801	546.316	733.91	825.796	733.875	559.553	-0.647543	0.0166321	0.944251	unchanged	-19.7837	C36H56O9	653.355	5.84048	--	--	--	--	--	--	--	--	--	--	--	--
Wedelolactone	6689.86	6911.61	4343.94	4520.78	3587.53	3657.67	8357.17	6507.64	7064.94	5274.62	6729.74	5528.62	0.409475	0.059334	0.751331	unchanged	-1.13255	C16H10O7	313.035	5.84762	C10541	--	LMPK12090046	Polyketides [PK]	Flavonoids [PK12]	Coumestan flavonoids [PK1209]	HMDB0259891	--	Organic compounds	Phenylpropanoids and polyketides	Isoflavonoids	Coumestans
Didymin	977.9	966.434	931.761	1005.24	1394.37	1475.08	157.823	289.23	27.8563	13.675	174.877	85.6306	-3.17184	4.23153e-05	1.25936	down	30.7431	C28H34O14	639.211	5.84762	--	--	LMPK12140337	Polyketides [PK]	Flavonoids [PK12]	Flavanones [PK1214]	HMDB0029482	14259-47-3	Organic compounds	Phenylpropanoids and polyketides	Flavonoids	Flavonoid glycosides
4-Ethylphenol	869.867	831.303	3.61859e-09	3.61859e-09	3.61859e-09	58.7081	7.98118	0.555732	1.50492	5.4615	7.51644	0.168395	-6.24594	0.162024	0.617471	unchanged	3.37594	C8H10O	289.145	5.86188	C13637	Bisphenol degradation(ko00363);;Microbial metabolism in diverse environments(ko01120)	--	--	--	--	HMDB0029306	123-07-9	Organic compounds	Benzenoids	Phenols	1-hydroxy-2-unsubstituted benzenoids
trans-Isohumulone	10368.2	10686.6	10354.8	10952.9	17387.8	17905.9	1719.69	1233.37	1366.4	2144.21	1759.98	1252.61	-3.03471	0.00058237	1.22766	down	15.9313	C21H30O5	769.428	5.86188	--	--	--	--	--	--	--	--	--	--	--	--
L-Ala-D-Glu-meso-A2pm	1157.38	1130.72	255.86	300.049	540.255	536.953	209.133	187.995	161.212	191.903	176.036	179.064	-1.82681	0.0341462	0.900491	unchanged	-4.9546	C15H26N4O8	389.166	5.86903	--	--	--	--	--	--	--	--	--	--	--	--
DIHYDRO-尾-TUBAIC ACID	97.6202	96.9282	162.614	167.948	114.849	131.513	97.0874	91.5904	82.8468	72.9447	76.8784	76.6387	-0.631511	0.0143779	0.977858	unchanged	-0.394838	C13H16O4	235.097	5.8833	--	--	--	--	--	--	--	--	--	--	--	--
2-Hydroxy-6-oxo-6-(2-hydroxyphenyl)-hexa-2,4-dienoate	106.047	98.0028	2144.93	2109.87	334.318	373.187	2469.74	2104.33	486.156	668.005	1544.96	1321.93	0.734371	0.293094	0.44572	unchanged	8.4017	C12H10O5	255.029	5.8833	C07731	Dioxin degradation(ko00621);;Metabolic pathways(ko01100);;Microbial metabolism in diverse environments(ko01120);;Degradation of aromatic compounds(ko01220)	--	--	--	--	--	--	--	--	--	--
2'-beta-Dihydroxychalcone	13.1786	4.10397	5.68463	3.61859e-09	14.4068	3.61859e-09	46.0554	45.1743	51.3755	32.057	102.721	35.7745	3.06678	0.00631691	1.06737	up	0.54076	C15H12O3	239.071	5.89043	--	--	LMPK12120395	Polyketides [PK]	Flavonoids [PK12]	Chalcones and dihydrochalcones [PK1212]	--	--	--	--	--	--
Kadangustin I	385.184	402.719	16.8074	25.878	1626.88	1656.31	10.3417	15.7363	18.7973	11.2025	17.1698	19.2533	-5.47485	0.0829039	0.74583	unchanged	-9.46823	C22H28O7	439.149	5.89758	--	--	--	--	--	--	--	--	--	--	--	--
Kuwanon S	5.72521	0.978783	0.0139171	1.06771	2.13329	6.63105	3.61859e-09	3.61859e-09	3.61859e-09	5.32081	3.61859e-09	3.61859e-09	-1.63711	0.221384	0.510546	unchanged	-1.42147	C25H26O5	441.147	5.89758	--	--	LMPK12110411	Polyketides [PK]	Flavonoids [PK12]	Flavones and Flavonols [PK1211]	--	--	--	--	--	--
Biliverdin	367.905	366.165	345.367	415.415	259.848	327.876	432.63	875.863	707.062	99.8068	667.323	646.177	0.71936	0.0992202	0.709865	unchanged	-1.04811	C33H34N4O6	627.245	5.90472	C00500	Porphyrin metabolism(ko00860);;Metabolic pathways(ko01100);;Biosynthesis of secondary metabolites(ko01110)	--	--	--	--	HMDB0001008	114-25-0	Organic compounds	Organoheterocyclic compounds	Tetrapyrroles and derivatives	Bilirubins
Hesperidin methylchalcone	5.18471	2.20132	502.687	429.175	87.2964	125.493	860.473	901.405	137.847	160.511	488.535	324.881	1.3187	0.115306	0.653421	unchanged	15.0125	C29H36O15	659.184	5.90472	--	--	--	--	--	--	HMDB0253112	--	Organic compounds	Phenylpropanoids and polyketides	Flavonoids	Flavonoid glycosides
Cobalt-precorrin 7	3773.83	3757.17	1882.59	1794.91	2441.89	2539.12	2626.13	4556.96	1958.13	1886.31	4745.63	1716.16	0.111417	0.753617	0.136744	unchanged	2.744	C44H57CoN4O14+	923.316	5.89758	C16244	Porphyrin metabolism(ko00860);;Metabolic pathways(ko01100);;Biosynthesis of cofactors(ko01240)	--	--	--	--	--	--	--	--	--	--
thesiuside	7515.43	7597.48	3792.24	3916.45	7022.51	7011.29	6155.55	5159.47	5419.99	4525.91	6294.26	4684.92	-0.193019	0.364183	0.387643	unchanged	3.12067	C32H44O12	641.26	5.91185	--	--	--	--	--	--	--	--	--	--	--	--
9,10,16-trihydroxy palmitic acid	3.61859e-09	0.0997552	3.61859e-09	3.61859e-09	84.4629	72.2197	1292.96	1266.26	1290.53	1279.79	1316.49	1339.49	5.63396	8.08884e-13	1.33209	up	-1.54662	C16H32O5	303.217	5.91898	--	--	LMFA01050101	Fatty Acyls [FA]	Fatty Acids and Conjugates [FA01]	Hydroxy fatty acids [FA0105]	--	--	--	--	--	--
Hydroquinine	417.454	378.259	262.055	308.723	408.092	420.852	161.538	131.319	119.173	85.7635	165.593	118.855	-1.48882	9.42656e-05	1.23794	down	33.1694	C20H26N2O2	347.185	5.91898	--	--	--	--	--	--	HMDB0242615	--	Organic compounds	Alkaloids and derivatives	Cinchona alkaloids	--
Maltose	18743.1	19511.7	20137.5	20192	37329.1	37645.3	2228.96	1898.34	2072.28	1659.59	1905.43	1668.67	-3.74748	0.00149165	1.18729	down	-1.60537	C12H22O11	341.108	0.6015	C00208	Starch and sucrose metabolism(ko00500);;Metabolic pathways(ko01100);;Biosynthesis of secondary metabolites(ko01110);;ABC transporters(ko02010);;Bacterial chemotaxis(ko02030);;Phosphotransferase system (PTS)(ko02060);;Taste transduction(ko04742);;Carbohydrate digestion and absorption(ko04973)	--	--	--	--	HMDB0000163	69-79-4	Organic compounds	Organic oxygen compounds	Organooxygen compounds	Carbohydrates and carbohydrate conjugates
Sirohydrochlorin	4511.95	4359.34	2519.04	2395.67	3198.32	3238.37	3282.66	3862.5	3463.98	3079.44	3934.44	2743.14	0.0101993	0.955076	0.0255756	unchanged	21.6736	C42H44N4O16	881.269	5.91898	C05778	Porphyrin metabolism(ko00860);;Metabolic pathways(ko01100);;Biosynthesis of secondary metabolites(ko01110);;Microbial metabolism in diverse environments(ko01120);;Biosynthesis of cofactors(ko01240)	--	--	--	--	--	--	--	--	--	--
Methyl vanillate glucoside	1931.93	1896.99	791.912	800.002	1069.39	1167.83	1213.03	1073.37	1180.33	937.322	1318.21	956.82	-0.197327	0.485957	0.306168	unchanged	-3.87494	C15H20O9	687.212	5.93327	--	--	--	--	--	--	--	--	--	--	--	--
azaguanine	4435.56	4437.67	2631.04	2494.51	1618.67	1798.85	9040.81	8309.08	8944.53	7684.98	8301.5	7695.72	1.52081	2.53657e-05	1.26695	up	-1.16755	C4H4N6O	349.087	0.6015	--	--	--	--	--	--	HMDB0247422	--	Organic compounds	Organoheterocyclic compounds	Triazolopyrimidines	--
5-Formyl-5,6,7,8-tetrahydromethanopterin	2577.07	2538.39	1463.59	1527.75	2423.5	2538.01	1521.68	1669.33	949.669	955.675	1742.85	994.535	-0.738298	0.00955095	0.955203	unchanged	-5.76527	C31H45N6O17P	849.251	5.9404	C01274	Methane metabolism(ko00680);;Metabolic pathways(ko01100);;Microbial metabolism in diverse environments(ko01120);;Carbon metabolism(ko01200)	--	--	--	--	--	--	--	--	--	--
Idescarpin	1899.23	1846.45	847.756	798.107	1369.77	1328.01	1163.75	1169.82	852.57	887.227	1350.32	791.269	-0.380276	0.184146	0.560274	unchanged	-3.01348	C20H24O11	879.254	5.9404	--	--	--	--	--	--	--	--	--	--	--	--
Baimuxinol	1230.73	1247.34	559.915	551.135	1083.02	1119.3	1427.84	1180.09	1163.52	1225.78	1273.09	1302.72	0.386952	0.0756038	0.754007	unchanged	-2.11752	C15H26O2	283.191	5.94753	--	--	--	--	--	--	--	--	--	--	--	--
L-Valyl-L-Phenylalanine	306.658	347.408	348.418	366.23	417.379	472.848	164.962	227.559	200.841	143.983	196.232	198.313	-0.996911	0.000178202	1.21114	down	13.69	C14H20N2O3	285.126	5.94753	--	--	--	--	--	--	HMDB0029134	3918-92-1	Organic compounds	Organic acids and derivatives	Carboxylic acids and derivatives	Amino acids, peptides, and analogues
Iristectorin A	309.602	339.994	339.092	376.897	159.289	186.706	905.247	692.673	607.131	495.886	683.109	495.316	1.18049	0.00105018	1.12929	up	32.521	C23H24O12	537.141	5.95468	--	--	LMPK12050394	Polyketides [PK]	Flavonoids [PK12]	Isoflavonoids [PK1205]	--	--	--	--	--	--
Plantainoside D	972.516	982.869	285.613	280.462	531.191	564.631	966.594	829.652	935.671	818.826	915.598	661.582	0.503469	0.111534	0.675989	unchanged	8.04553	C29H36O16	675.175	5.95468	--	--	--	--	--	--	--	--	--	--	--	--
(-)-Huperzine A	2332.97	2342.04	1442.39	1463.19	3478.85	3586.45	4382.96	5588.06	2455.06	4066.04	3977.95	3208.34	0.693076	0.0266904	0.856051	unchanged	38.2635	C15H18N2O	241.144	5.96182	--	--	--	--	--	--	--	--	--	--	--	--
Vicine	11.3231	2.5657	279.379	299.06	353.027	407.082	607.265	303.235	279.272	413.32	405.39	215.554	0.717619	0.143571	0.609483	unchanged	-8.69791	C10H16N4O7	325.074	5.96182	C08437	--	--	--	--	--	HMDB0034073	152-93-2	Organic compounds	Organic oxygen compounds	Organooxygen compounds	Carbohydrates and carbohydrate conjugates
5'-Deoxy-5'-(methylthio)adenosine	373.215	369.71	3.61859e-09	3.61859e-09	55.007	44.0497	494.779	291.738	225.503	165.044	366.138	444.698	1.23938	0.0632834	0.741196	unchanged	33.3254	C11H15N5O3S	342.098	5.96182	C00170	Cysteine and methionine metabolism(ko00270);;Zeatin biosynthesis(ko00908);;Biosynthesis of plant secondary metabolites(ko01060);;Metabolic pathways(ko01100)	--	--	--	--	HMDB0001173	2457-80-9	Organic compounds	Nucleosides, nucleotides, and analogues	5'-deoxyribonucleosides	5'-deoxy-5'-thionucleosides
10-Hydroxydihydrosanguinarine	44.9423	3.61859e-09	417.353	395.185	532.167	428.968	618.496	326.204	278.596	485.833	477.002	261.335	0.428449	0.357757	0.399955	unchanged	7.44945	C20H15NO5	370.072	5.96182	C05247	Isoquinoline alkaloid biosynthesis(ko00950);;Metabolic pathways(ko01100);;Biosynthesis of secondary metabolites(ko01110)	--	--	--	--	--	--	--	--	--	--
1-O-Sinapoyl-beta-D-glucose	528.88	532.988	196.169	198.986	111.745	95.0617	868.332	664.139	571.171	593.547	633.316	652.32	1.25928	0.00353085	1.06222	up	0.658592	C17H22O10	407.096	0.6015	C01175	Phenylpropanoid biosynthesis(ko00940);;Biosynthesis of secondary metabolites(ko01110)	--	--	--	--	HMDB0302379	--	Organic compounds	Phenylpropanoids and polyketides	Cinnamic acids and derivatives	Hydroxycinnamic acids and derivatives
LysoPG 16:0	2214.16	2172.36	1480.32	1504.31	2026.16	2135.07	419.657	371.433	332.023	435.777	427.125	346.41	-2.30579	8.7925e-05	1.2808	down	-3.0641	C22H45O9P	519.248	5.96895	--	--	--	--	--	--	--	--	--	--	--	--
Neohesperidin	373.993	371.177	71.0285	113.448	240.452	234.941	481.28	465.623	339.387	331.148	441.419	241.483	0.711236	0.0446914	0.794332	unchanged	-1.94506	C28H34O15	655.187	5.96895	C09806	Flavonoid biosynthesis(ko00941)	LMPK12140452	Polyketides [PK]	Flavonoids [PK12]	Flavanones [PK1214]	HMDB0030748	13241-33-3	Organic compounds	Lignans, neolignans and related compounds	Cyclobutane lignans	--
LysoPC(20:4(5Z,8Z,11Z,14Z))	222.442	284.297	2297.57	2380.38	2566.97	2443.95	1338.09	1265.66	1880.06	6271.92	1460.35	2437.53	0.52331	0.437889	0.330833	unchanged	2.67709	C28H50NO7P	1085.66	5.98323	--	--	--	--	--	--	HMDB0010395	60701-99-7	Organic compounds	Lipids and lipid-like molecules	Glycerophospholipids	Glycerophosphocholines
4-Coumarate	157.861	163.867	113.592	127.504	194.569	191.825	61.5527	127.685	36.1098	31.811	174.209	38.2775	-1.01517	0.0205268	0.898775	unchanged	-3.76271	C9H8O3	163.039	5.97608	C00811	Ubiquinone and other terpenoid-quinone biosynthesis(ko00130);;Tyrosine metabolism(ko00350);;Phenylpropanoid biosynthesis(ko00940);;Isoquinoline alkaloid biosynthesis(ko00950);;Biosynthesis of phenylpropanoids(ko01061);;Metabolic pathways(ko01100);;Biosynthesis of secondary metabolites(ko01110);;Degradation of aromatic compounds(ko01220)	--	--	--	--	HMDB0002035	501-98-4	Organic compounds	Phenylpropanoids and polyketides	Cinnamic acids and derivatives	Hydroxycinnamic acids and derivatives
10-hydroxy-2E-decenoic acid	264.985	272.023	268.224	297.742	413.38	416.631	69.6751	40.8755	30.8771	47.5074	29.659	43.3483	-2.88351	0.000170098	1.25774	down	-4.12655	C10H18O3	185.118	5.97608	--	--	LMFA01050157	Fatty Acyls [FA]	Fatty Acids and Conjugates [FA01]	Hydroxy fatty acids [FA0105]	--	--	--	--	--	--
2-Undecanone	2782.29	2836.15	742.773	754.369	2734.08	2795.92	5050.33	3049.05	3065.15	3378.64	4265.19	4539.26	0.884642	0.00944642	0.956541	unchanged	-4.263	C11H22O	215.165	5.97608	C01875	--	--	--	--	--	HMDB0033713	112-12-9	Organic compounds	Organic oxygen compounds	Organooxygen compounds	Carbonyl compounds
Rhein	689.21	722.039	3333.65	3567.53	766.519	752.258	5236.99	2990.85	928.393	935.838	2826	2254.45	0.62602	0.330546	0.414868	unchanged	-1.26721	C15H8O6	283.024	5.97608	C10401	--	LMPK13040015	Polyketides [PK]	Aromatic polyketides [PK13]	Anthracenes and phenanthrenes [PK1304]	HMDB0032876	478-43-3	Organic compounds	Benzenoids	Anthracenes	Anthracenecarboxylic acids and derivatives
sulcatone	3786.47	3756.86	6105.83	6376.99	6181.27	6323.92	781.719	620.342	568.863	734.137	700.485	639.901	-3.00746	0.000264132	1.25772	down	-5.79387	C8H14O	171.102	5.9975	C07287	--	--	--	--	--	HMDB0035915	110-93-0	Organic compounds	Organic oxygen compounds	Organooxygen compounds	Carbonyl compounds
6'-O-beta-D-Glucosylgentiopicroside	73888.9	75231.4	47869.6	49177.3	118299	127697	7615.29	5902.61	5943.82	5569.36	6801.63	5446.53	-3.72269	0.00277082	1.15044	down	12.9484	C22H30O14	539.138	0.6015	--	--	--	--	--	--	--	--	--	--	--	--
Dodecanoic acid	1316.18	1486.98	422.623	462.147	1261.17	1150.84	0.653548	0.0686469	0.00499073	0.131094	0.0739257	3.61859e-09	-12.6759	0.00285836	1.1512	down	7.581	C12H24O2	221.154	6.00463	C02679	Fatty acid biosynthesis(ko00061);;Prodigiosin biosynthesis(ko00333);;Metabolic pathways(ko01100);;Biosynthesis of secondary metabolites(ko01110)	LMFA01010012	Fatty Acyls [FA]	Fatty Acids and Conjugates [FA01]	Straight chain fatty acids [FA0101]	HMDB0000638	143-07-7	Organic compounds	Lipids and lipid-like molecules	Fatty Acyls	Fatty acids and conjugates
p-Coumaroylcadaverine	10297.4	11134.3	4168.33	4317	11200.5	10554.7	1541.11	2040.25	1601.09	3123.59	1756.64	3710.55	-1.90752	0.00517841	1.08137	down	12.6464	C14H20N2O2	293.139	5.9975	--	--	--	--	--	--	--	--	--	--	--	--
Abscisic alcohol	2518.37	2577.7	1074.15	1095.18	2569.22	2410	208.403	253.266	154.508	489.118	179.4	414.543	-2.84919	0.00187251	1.16464	down	-2.62137	C15H22O3	249.149	6.00463	C13456	Carotenoid biosynthesis(ko00906)	--	--	--	--	HMDB0039635	113472-20-1	Organic compounds	Lipids and lipid-like molecules	Prenol lipids	Sesquiterpenoids
Zedoarondiol	2616.76	2626.74	2087.94	2130.85	2961.8	2903.71	771.382	567.784	491.223	563.359	680.142	557.114	-2.07771	2.35691e-05	1.28999	down	-2.4052	C15H24O3	251.165	6.00463	--	--	--	--	--	--	HMDB0036448	98644-24-7	Organic compounds	Lipids and lipid-like molecules	Prenol lipids	Sesquiterpenoids
heme d	6008.2	6156.31	3454.66	3382.96	1900.23	2280.53	657.34	634.141	457.508	532.373	432.539	689.51	-2.76801	0.00676682	1.08837	down	13.7227	C34H34N4O10	679.211	0.6015	--	--	--	--	--	--	--	--	--	--	--	--
Geraniol	670.715	688.26	1148.38	1198.67	1064.15	1071.14	2191.37	1886.69	1730.94	1930.28	1875.11	1910.71	0.980411	2.1434e-05	1.24979	up	-5.5872	C10H18O	199.133	6.01892	C01500	Geraniol degradation(ko00281);;Monoterpenoid biosynthesis(ko00902);;Biosynthesis of plant secondary metabolites(ko01060);;Biosynthesis of terpenoids and steroids(ko01062);;Biosynthesis of alkaloids derived from terpenoid and polyketide(ko01066);;Metabolic pathways(ko01100);;Biosynthesis of secondary metabolites(ko01110)	--	--	--	--	HMDB0005812	106-25-2	Organic compounds	Lipids and lipid-like molecules	Prenol lipids	Monoterpenoids
12-Oxo-9(Z)-dodecenoic acid	2497.19	2522.14	2273.33	2368.84	2882.63	2912.18	1208.77	1081.33	971.682	1051.92	1024.76	1017.45	-1.28202	1.14515e-05	1.29547	down	-3.76074	C12H20O3	211.133	6.01892	C16311	alpha-Linolenic acid metabolism(ko00592);;Biosynthesis of secondary metabolites(ko01110)	--	--	--	--	--	--	--	--	--	--
2,3-Dinor-8-iso prostaglandin F2alpha	144491	145849	160237	164748	201894	210096	40518.6	32435.8	30662.2	33613.9	37678.2	34235.7	-2.29631	6.35992e-05	1.28567	down	-2.88188	C18H30O5	325.201	6.01892	C14794	Arachidonic acid metabolism(ko00590)	--	--	--	--	--	--	--	--	--	--
Primin	1162.43	1159.89	1339.79	1392.88	1309.79	1406.41	1110.06	861.924	961.429	893.952	971.977	848.831	-0.460352	0.000154928	1.17274	down	-3.65261	C12H16O3	207.102	6.03318	C10390	--	--	--	--	--	--	--	--	--	--	--
Diosmetin-7-O-Neohesperidoside (Neodiosmin)	102.457	69.5473	113.287	87.1826	173.93	117.255	245.798	367.023	126.944	130.688	279.22	142.037	0.96077	0.0478794	0.824345	unchanged	-1.00223	C28H32O15	653.172	6.03318	--	--	--	--	--	--	--	--	--	--	--	--
Phellodendroside	7941.27	8036.62	4325.01	4464.54	7479.03	7628.21	3654.6	2644.45	3469.21	2527.03	4199.15	1818.28	-1.12263	0.00252779	1.08737	down	3.6954	C26H30O11	539.155	6.04033	--	--	--	--	--	--	--	--	--	--	--	--
Terpendole J	488.337	529.792	566.819	590.724	451.63	463.161	94.7444	130.969	106.344	269.891	119.92	142.456	-1.83818	1.01479e-06	1.28104	down	-20.0901	C32H43NO5	1087.61	6.04747	C20545	Indole diterpene alkaloid biosynthesis(ko00403);;Biosynthesis of secondary metabolites(ko01110)	--	--	--	--	--	--	--	--	--	--
(1S,2R)-Naphthalene 1,2-oxide	611.064	518.389	1149.48	1095.96	1658.6	1491.68	968.998	673.964	715.961	767.066	855.435	770.594	-0.457478	0.177856	0.577509	unchanged	7.38368	C10H8O	189.057	6.06173	C14787	Metabolism of xenobiotics by cytochrome P450(ko00980)	--	--	--	--	HMDB0060301	--	Organic compounds	Benzenoids	Naphthalenes	--
Schirubrisin B	1104.43	1107.52	1238.67	1293.3	1456.82	1522.9	568.738	738.936	286.906	251.401	648.287	283.594	-1.47531	3.21056e-05	1.21992	down	1.84252	C29H30O9	521.183	6.06173	--	--	--	--	--	--	--	--	--	--	--	--
2,6-Dimethyl-1,7-octadien-3,6-diol	374.469	370.769	256.635	257.263	686.42	698.894	1.67926	18.1093	4.76482	31.719	4.94503	10.7228	-5.20003	0.00342408	1.13478	down	-3.11288	C10H18O2	215.128	6.06887	--	--	--	--	--	--	--	--	--	--	--	--
Methyl-3-ethyl-butanoate	127.504	108.962	51.7157	66.1839	180.381	199.746	134.019	129.344	176.027	235.12	107.113	259	0.502629	0.175549	0.557695	unchanged	-1.56079	C7H13O2-	257.175	6.06887	--	--	--	--	--	--	--	--	--	--	--	--
Peonidin-3-O-rutinoside	394.081	369.533	399.04	426.608	460.859	441.566	59.1931	60.7692	60.2056	28.6803	55.9776	14.0588	-3.15938	1.0777e-08	1.31976	down	-15.6557	C28H33O15+	630.147	6.06887	--	--	--	--	--	--	--	--	--	--	--	--
Violacein	1160.59	1152.25	476.76	578.006	720.435	746.779	682.694	580.284	709.334	638.738	690.01	543.818	-0.330525	0.225435	0.529387	unchanged	14.259	C20H13N3O3	685.194	6.06887	C21136	Staurosporine biosynthesis(ko00404);;Metabolic pathways(ko01100);;Biosynthesis of secondary metabolites(ko01110)	--	--	--	--	HMDB0259831	--	Organic compounds	Organoheterocyclic compounds	Indoles and derivatives	Hydroxyindoles
Terrestrosin D	681.326	694.855	1199.51	1322.8	691.317	756.477	104.378	285.641	159.293	198.698	157.5	177.212	-2.30387	0.00154067	1.17624	down	6.29963	C50H80O23	1047.51	6.07602	--	--	--	--	--	--	--	--	--	--	--	--
16-Hydroxyhexadecanoic acid	3.61859e-09	3.61859e-09	3.61859e-09	3.61859e-09	10.4045	11.6992	602.057	569.902	488.113	570.89	603.829	567.598	7.26611	3.39058e-07	1.32752	up	-1.48629	C16H32O3	317.233	6.07602	C18218	Cutin, suberine and wax biosynthesis(ko00073);;Metabolic pathways(ko01100)	--	--	--	--	HMDB0006294	506-13-8	Organic compounds	Lipids and lipid-like molecules	Fatty Acyls	Fatty acids and conjugates
9,10,13-TriHOME	1256.28	1349.42	2108.69	2226.32	2182.79	2261.1	2594.55	2321.4	2167.65	2279.18	2482.18	2316.53	0.314888	0.0590144	0.793259	unchanged	-9.94546	C18H34O5	365.207	6.07602	C14835	Linoleic acid metabolism(ko00591)	--	--	--	--	HMDB0004710	29907-57-1	Organic compounds	Lipids and lipid-like molecules	Fatty Acyls	Fatty acids and conjugates
Dolichotheline	50.5829	235.036	32.3296	76.7846	69.96	138.075	322.473	162.577	180.292	67.522	185.668	76.4811	0.723114	0.209769	0.530656	unchanged	0.490541	C10H17N3O	449.288	6.07602	C16696	Biosynthesis of alkaloids derived from histidine and purine(ko01065);;Biosynthesis of secondary metabolites(ko01110)	--	--	--	--	--	--	--	--	--	--
7-Hydroxy-2',4',5'-trimethoxyisoflavone	6457.38	6545.17	2224.32	2386.14	4201.79	4300.4	3484.39	4885.66	2692.54	2615.77	5809.25	2264.86	-0.26371	0.468538	0.309615	unchanged	1.70234	C18H16O6	701.189	6.08958	C16188	Isoflavonoid biosynthesis(ko00943);;Biosynthesis of secondary metabolites(ko01110)	LMPK12050089	Polyketides [PK]	Flavonoids [PK12]	Isoflavonoids [PK1205]	--	--	--	--	--	--
Cinobufotalin	1229.19	1212.15	7663.18	8772.7	2197.13	2324.06	1651.01	1877.4	1630.12	1791.21	1787.88	2247.11	-1.09091	0.196094	0.572383	unchanged	-1.16012	C26H34O7	975.474	6.08958	C16932	--	LMST01130034	Sterol Lipids [ST]	Sterols [ST01]	Bufanolides and derivatives [ST0113]	HMDB0250267	--	Organic compounds	Lipids and lipid-like molecules	Steroids and steroid derivatives	Steroid lactones
Pentalenate	725.407	796.383	266.103	288.954	789.353	742.261	419.603	390.465	281.177	522.58	320.32	451.214	-0.597177	0.109425	0.674888	unchanged	-2.57866	C15H22O3	249.149	6.09672	C20405	Biosynthesis of various antibiotics(ko00998);;Biosynthesis of secondary metabolites(ko01110)	--	--	--	--	--	--	--	--	--	--
13,14-dihydro-15-keto-tetranor PGE2	1473.18	1440.76	397.02	461.038	783.032	774.654	599.641	571.017	467.222	581.148	588.552	547.094	-0.667877	0.146035	0.636671	unchanged	-0.625534	C16H26O5	297.171	6.10387	--	--	--	--	--	--	--	--	--	--	--	--
6-Heptenyl Glucosinolate	3589.22	3446.24	4775.06	4222.56	3318.95	3287.2	3171.1	1690.5	1539.15	2165.66	2175.58	1740.41	-0.85893	0.000607436	1.12017	down	-0.653515	C14H25NO9S2	436.071	6.10387	--	--	--	--	--	--	HMDB0038425	--	Organic compounds	Organic oxygen compounds	Organooxygen compounds	Carbohydrates and carbohydrate conjugates
Rhodojaponin II	1406.62	1299.63	595.312	705.446	1909.22	1872.49	405.587	578.865	505.548	534.79	454.927	607.376	-1.33514	0.0180988	0.973159	unchanged	-11.9311	C22H34O7	445.195	6.09672	--	--	--	--	--	--	--	--	--	--	--	--
Tricin-7-O-neohesperidoside	673.443	651.269	229.109	271.4	406.424	433.855	465.991	456.971	233.69	263.019	553.061	193.925	-0.298935	0.413712	0.34551	unchanged	-5.49169	C29H34O16	683.179	6.10387	--	--	--	--	--	--	--	--	--	--	--	--
Clinodiside A	18900.4	18143.4	3152.22	3194.84	2447.56	2585.93	989.835	1252.47	943.019	1297.5	1308.24	1130.44	-2.80657	0.0908293	0.739333	unchanged	-8.10683	C48H78O19	957.499	6.09672	--	--	--	--	--	--	--	--	--	--	--	--
Malvidin	204.365	210.56	84.0759	59.7517	153.085	153.248	299.886	207.135	159.644	245.122	200.53	1262.29	1.45678	0.210401	0.541979	unchanged	-11.1773	C17H15O7+	330.071	6.111	C08716	--	LMPK12010004	Polyketides [PK]	Flavonoids [PK12]	Anthocyanidins [PK1201]	--	--	--	--	--	--
Capsianoside I	1328.91	1337.67	544.99	622.245	1355.6	1424.05	607.009	645.862	643.185	631.022	634.477	618.893	-0.806851	0.0352173	0.891578	unchanged	10.2587	C32H52O14	659.335	6.11813	--	--	--	--	--	--	HMDB0002318	121924-04-7	Organic compounds	Lipids and lipid-like molecules	Fatty Acyls	Fatty acyl glycosides
Jujuboside B	11192	11085.2	420626	435750	138198	145645	11536.4	23115.4	9647.73	52484.8	24707.1	18414.4	-3.0547	0.0803859	0.759141	unchanged	-0.723004	C52H84O21	1089.55	6.13242	C17832	--	--	--	--	--	HMDB0035745	55466-05-2	Organic compounds	Lipids and lipid-like molecules	Prenol lipids	Triterpenoids
L-seryl-AMP	7909.02	7891.17	3645.33	3631.12	4079.44	4321.51	6307.02	3991.31	6526.69	3881.18	4631.65	3499.96	-0.126363	0.670758	0.181666	unchanged	11.3181	C13H19N6O9P	479.098	6.12527	--	--	--	--	--	--	--	--	--	--	--	--
Aquayamycin	1020.16	1046.38	230.41	250.996	321.736	300.239	622.248	487.452	920.553	441.177	562.838	491.744	0.153592	0.745266	0.140117	unchanged	6.49352	C25H26O10	507.13	6.13242	C12412	Biosynthesis of type II polyketide products(ko01057);;Biosynthesis of secondary metabolites(ko01110)	--	--	--	--	--	--	--	--	--	--
Coelovirin A	621.439	534.655	377.511	352.871	319.951	351.471	1831.77	2160.02	1965.96	1695.96	1674.2	1525.84	2.08516	1.62825e-06	1.29835	up	4.80453	C21H30O12	509.145	6.13242	--	--	--	--	--	--	--	--	--	--	--	--
3-Dimethylallyl-4-hydroxyphenylpyruvate	3.61859e-09	3.61859e-09	3.61859e-09	3.61859e-09	3.61859e-09	3.61859e-09	607.272	420.978	375.258	275.523	474.513	508.38	36.8352	0.000218066	1.26709	up	8.05734	C14H16O4	269.082	6.13955	C12456	Novobiocin biosynthesis(ko00401);;Biosynthesis of secondary metabolites(ko01110)	--	--	--	--	--	--	--	--	--	--
Gibberellin A1	92.8595	113.64	107.96	82.5538	53.7341	85.8767	443.721	496.734	331.96	471.046	486.408	407.803	2.29728	9.59505e-06	1.29635	up	5.79539	C19H24O6	369.134	6.13955	C00859	Diterpenoid biosynthesis(ko00904);;Biosynthesis of terpenoids and steroids(ko01062);;Biosynthesis of plant hormones(ko01070);;Metabolic pathways(ko01100);;Biosynthesis of secondary metabolites(ko01110);;Plant hormone signal transduction(ko04075)	LMPR0104170001	Prenol Lipids [PR]	Isoprenoids [PR01]	C20 isoprenoids (diterpenes) [PR0104]	--	--	--	--	--	--
(4R)-7-Hydroxy-4-isopropenyl-7-methyl-2-oxo-oxepanone	1333.08	1364.39	779.359	810.504	1277.54	1359.62	302.149	292.094	292.231	335.744	323.64	342.062	-1.87491	0.000707799	1.22314	down	-1.95666	C10H16O3	427.233	6.13955	C19079	Limonene and pinene degradation(ko00903);;Biosynthesis of secondary metabolites(ko01110)	--	--	--	--	--	--	--	--	--	--
11(Z),14(Z),17(Z)-Eicosatrienoic Acid	22666.9	22720.4	10704.4	11460.9	11050.2	11131.9	1806.21	1950.36	1530.23	3053.78	2135.91	3301.34	-2.70332	0.00338274	1.13846	down	21.0773	C20H34O2	341.232	6.14668	--	--	--	--	--	--	--	--	--	--	--	--
Pinocembrin-7-O-glucoside	282.183	286.539	50.2328	58.8962	22.8905	31.2996	234.759	181.267	148.745	181.023	162.552	115.893	0.484556	0.402799	0.364396	unchanged	2.91979	C21H22O9	439.102	6.14668	--	--	--	--	--	--	--	--	--	--	--	--
Methyl jasmonate	80.2702	81.9809	13.8486	15.8267	61.8216	62.2705	31.7431	50.6377	48.7026	68.7255	27.2089	78.7943	-0.0473626	0.911909	0.0501528	unchanged	-1.50347	C13H20O3	269.139	6.16097	C11512	alpha-Linolenic acid metabolism(ko00592);;Biosynthesis of secondary metabolites(ko01110)	LMFA02020010	Fatty Acyls [FA]	Octadecanoids [FA02]	Jasmonic acids [FA0202]	HMDB0036583	1211-29-6	Organic compounds	Lipids and lipid-like molecules	Fatty Acyls	Lineolic acids and derivatives
Terpinen-4-ol	257.205	274.095	579.823	579.112	513.939	530.73	389.221	333.171	287.33	335.3	338.567	335.888	-0.43751	0.109858	0.685158	unchanged	-5.18257	C10H18O	199.133	6.1681	C17073	--	--	--	--	--	HMDB0035833	562-74-3	Organic compounds	Lipids and lipid-like molecules	Prenol lipids	Monoterpenoids
Glutathionylspermidine	2357.09	2491.25	13072.1	13914.2	6504.07	6651.55	1847.57	2202.23	1619.32	2522.71	2266.01	2765.96	-1.76648	0.0487769	0.845107	unchanged	20.0606	C17H34N6O5S	927.494	6.1681	C05730	Glutathione metabolism(ko00480);;Metabolic pathways(ko01100)	--	--	--	--	--	--	--	--	--	--
Terpendole C	132.289	187.39	3152.96	3781.63	1221.26	1208.02	3187.51	2709.55	4329.91	12810.2	3179.31	4990.27	1.68825	0.072801	0.741463	unchanged	49.9763	C32H41NO5	1083.65	6.17523	C20546	Indole diterpene alkaloid biosynthesis(ko00403);;Biosynthesis of secondary metabolites(ko01110)	--	--	--	--	--	--	--	--	--	--
D-Lysopine	68.3202	70.1254	1.23093	0.174689	23.2437	10.1994	41.5492	38.6339	19.5835	31.5045	30.9382	39.6953	0.22045	0.738847	0.145825	unchanged	20.1855	C9H18N2O4	263.129	6.18237	C04020	Lysine degradation(ko00310)	--	--	--	--	--	--	--	--	--	--
13,14-DiHDPE; 13,14-Dihydroxy-4,7,10,16,19-Docosapentaenoic acid	785.489	804.114	533.499	553.473	1094.93	1127.47	1432.87	1097.51	1082.38	1147.24	1195.05	1096.56	0.525472	0.0168018	0.935127	unchanged	15.8745	C22H34O4	397.221	6.17523	--	--	--	--	--	--	--	--	--	--	--	--
Soyasaponin 尾c	1604.84	1533.02	2410.63	2824.72	2067.96	2348.95	5858.71	2700.71	5304.36	2012.43	5837.15	3510.82	0.979779	0.0283049	0.901904	unchanged	-0.415059	C47H76O17	911.501	6.17523	--	--	--	--	--	--	--	--	--	--	--	--
2-hydroxyphenylethanol	194.94	197.75	24.8565	26.1322	69.3325	80.3028	131.761	119.991	109.903	121.204	117.17	145.994	0.330428	0.4681	0.317698	unchanged	1.87827	C8H10O2	321.135	6.18952	--	--	--	--	--	--	--	--	--	--	--	--
Curvularide C	58.4034	74.6315	7.96179	9.04914	43.6197	57.1036	201.514	166.11	194.588	168.376	190.676	177.365	2.13127	5.84713e-06	1.28358	up	17.2391	C19H37NO5	404.272	6.18952	--	--	--	--	--	--	--	--	--	--	--	--
dihydrohomopteroate	377.558	378.075	29.4498	12.302	219.028	238.899	187.823	343.911	108.516	61.1309	404.873	51.5909	-0.116604	0.859855	0.0739089	unchanged	0.0990388	C15H15N6O3-	699.239	6.18952	--	--	--	--	--	--	--	--	--	--	--	--
4-hydroxystyrene	268.116	204.837	135.098	168.057	237.797	261.16	51.4459	232.915	21.4226	16.6876	217.368	21.0596	-1.18476	0.0377861	0.829004	unchanged	-5.06576	C8H8O	119.05	6.19665	C05627	Phenylpropanoid biosynthesis(ko00940);;Biosynthesis of secondary metabolites(ko01110)	--	--	--	--	HMDB0004072	2628-17-3	Organic compounds	Benzenoids	Benzene and substituted derivatives	Styrenes
2-Hydroxycinnamic acid	615.076	495.27	1231.88	1249.07	773.333	895.072	123.839	492.761	83.6306	52.3547	503.491	51.3503	-2.00825	0.00225199	1.06834	down	-4.56905	C9H8O3	163.039	6.19665	--	--	--	--	--	--	HMDB0002641	614-60-8	Organic compounds	Phenylpropanoids and polyketides	Cinnamic acids and derivatives	Hydroxycinnamic acids and derivatives
6-C-MethylKaempferol-3-glucoside	5.91806	7.72654	3.61859e-09	3.61859e-09	7.96946	7.30418	216.274	198.899	114.452	174.219	130.114	204.682	5.16657	0.000173935	1.27106	up	5.10121	C22H22O11	483.093	6.19665	--	--	--	--	--	--	--	--	--	--	--	--
Biochanin A 7-O-(6-O-malonyl-beta-D-glucoside)	784.305	677.931	22.7275	44.5817	160.36	139.818	145.885	493.07	3591.31	12256.1	141.481	559.749	3.23167	0.247522	0.506341	unchanged	12.4883	C25H24O13	577.127	6.20378	C12625	Isoflavonoid biosynthesis(ko00943)	--	--	--	--	HMDB0030640	34232-17-2	Organic compounds	Phenylpropanoids and polyketides	Isoflavonoids	Isoflavonoid O-glycosides
Saikosaponin BK1	268.802	209.008	3748.72	3919.6	2251.11	2424.7	881.047	995.876	731.516	1171.22	1032.83	1125.54	-1.11056	0.143222	0.640222	unchanged	-1.18273	C48H78O17	925.516	6.20378	C08976	--	--	--	--	--	--	--	--	--	--	--
Tomatidinol	53.2993	66.0371	1.18413	3.61859e-09	15.7525	8.7107	93.2148	268.624	79.8395	169.151	113.876	125.473	2.55187	0.00707827	1.03049	up	-43.4497	C27H43NO2	412.304	6.2252	--	--	LMST01150005	Sterol Lipids [ST]	Sterols [ST01]	Solanidines and alkaloid derivatives [ST0115]	--	--	--	--	--	--
(1S,4R)-1-Hydroxy-2-oxolimonene	2142.09	2242.46	1178.77	1234.23	3933.39	3979.43	61.6817	55.9965	74.1722	92.0892	70.0121	63.5937	-5.13876	0.0054305	1.10048	down	-3.73946	C10H16O2	213.113	6.23947	C11937	Limonene and pinene degradation(ko00903);;Biosynthesis of secondary metabolites(ko01110)	LMPR0102090042	Prenol Lipids [PR]	Isoprenoids [PR01]	C10 isoprenoids (monoterpenes) [PR0102]	--	--	--	--	--	--
1-Deoxy-11beta-hydroxypentalenate	299.22	290.477	194.771	207.019	241.849	242.306	103.262	81.7498	66.6113	130.513	93.5751	86.1937	-1.39295	7.41124e-05	1.23698	down	-1.55554	C15H22O3	249.149	6.23947	C20403	Biosynthesis of various antibiotics(ko00998);;Metabolic pathways(ko01100);;Biosynthesis of secondary metabolites(ko01110)	--	--	--	--	--	--	--	--	--	--
Mithramycin	12467.9	12726.4	5444.54	5736.83	9748.15	10034.8	4412.44	7062.12	3262.3	3186.68	8706.38	2788.65	-0.932779	0.0221442	0.872063	unchanged	-49.0504	C52H76O24	1119.39	6.25397	C12389	Biosynthesis of type II polyketide products(ko01057);;Metabolic pathways(ko01100);;Biosynthesis of secondary metabolites(ko01110)	--	--	--	--	HMDB0015682	18378-89-7	Organic compounds	Organic oxygen compounds	Organooxygen compounds	Carbohydrates and carbohydrate conjugates
vitispirane	251.727	266.884	298.01	275.446	308.233	306.88	266.376	232.255	193.806	189.075	208.547	221.036	-0.380844	0.00148225	1.07412	down	-6.61176	C13H20O	237.148	6.24683	--	--	--	--	--	--	HMDB0036818	65416-59-3	Organic compounds	Organoheterocyclic compounds	Tetrahydrofurans	--
6,8-Dihydroxy-3-methylisocoumarin	3427.74	3241.92	928.141	1009.85	3361.43	3384.17	1921.29	1508.42	1370.84	824.221	1165.84	807.939	-1.01475	0.0502768	0.804348	unchanged	-0.984315	C10H8O4	383.077	6.25397	--	--	--	--	--	--	--	--	--	--	--	--
Pelargonidin-3-O-glucoside	1463.35	1379.2	1057.54	929.374	2517.05	2463.06	594.668	372.954	288.75	476.571	374.322	381.646	-1.97867	0.00714091	1.06609	down	4.7759	C21H21O10+	454.09	6.24683	--	--	--	--	--	--	--	--	--	--	--	--
3,3-dimethyl-2-oxobutyric acid 5-(6-aminopurin-9-yl)-3,4-dihydroxytetrahydrofuran-2-ylmethyl ester	5369.4	5322.4	5354.75	5490.14	5163.8	5012.3	369.312	1504.89	31.5381	51.5708	801.086	99.9817	-3.4718	1.55839e-06	1.31593	down	-49.8565	C16H21N5O6	817.274	6.25397	--	--	--	--	--	--	--	--	--	--	--	--
NPC	3153.71	3086.07	3803.75	4078.13	3762.93	3714.26	444.523	609.851	451.538	519.873	507.008	518.133	-2.82364	4.94164e-06	1.31548	down	11.2172	C28H30N4O6	1035.44	6.2611	C16543	Drug metabolism - other enzymes(ko00983)	--	--	--	--	HMDB0060499	--	Organic compounds	Alkaloids and derivatives	Camptothecins	--
Tridecanedioic acid	16915.7	17476.4	15168.1	15342.6	17166.9	17349.2	4375.02	3477.54	3002.68	3602.7	4499.54	3411.02	-2.15205	5.44209e-09	1.32362	down	-2.23661	C13H24O4	289.181	6.2611	--	--	LMFA01170014	Fatty Acyls [FA]	Fatty Acids and Conjugates [FA01]	Dicarboxylic acids [FA0117]	HMDB0002327	505-52-2	Organic compounds	Lipids and lipid-like molecules	Fatty Acyls	Fatty acids and conjugates
Galangin (3,5,7-Trihydroxyflavone)	3.61859e-09	3.61859e-09	3.61859e-09	3.61859e-09	3.61859e-09	15.9168	398.822	91.9111	170.928	112.684	286.496	85.3985	6.17022	0.014651	1.01256	up	-1.23654	C15H10O5	269.045	6.2611	--	--	--	--	--	--	--	--	--	--	--	--
5-Methyl-5,6,7,8-tetrahydromethanopterin	8259.41	8141.55	6730.79	7284.19	6542.95	6672.52	353.066	1878.73	189.68	101.138	1670.96	274.758	-3.28756	5.3004e-08	1.3036	down	4.61035	C31H47N6O16P	789.275	6.2611	C04488	Methane metabolism(ko00680);;Metabolic pathways(ko01100);;Microbial metabolism in diverse environments(ko01120);;Carbon metabolism(ko01200)	--	--	--	--	--	--	--	--	--	--
Precorrin 4	3997.05	3964.18	2085.91	2287.6	3075.07	3131.44	1956.24	3837.2	1517.01	1835.95	4299.5	1642.43	-0.297306	0.361481	0.389645	unchanged	-4.67285	C44H52N4O17	953.327	6.2611	C06407	Porphyrin metabolism(ko00860);;Metabolic pathways(ko01100);;Biosynthesis of cofactors(ko01240)	--	--	--	--	--	--	--	--	--	--
Oripavine	14624.6	14863.6	4512.5	4809.39	5881.14	5829.16	462.944	518.333	508.658	582.458	431.569	559.456	-4.04365	0.011061	1.04126	down	-2.27272	C18H19NO3	593.264	6.26825	C06175	Isoquinoline alkaloid biosynthesis(ko00950);;Metabolic pathways(ko01100);;Biosynthesis of secondary metabolites(ko01110)	--	--	--	--	HMDB0030251	467-04-9	Organic compounds	Alkaloids and derivatives	Morphinans	--
Hotrienol	303.458	313.621	928.531	951.506	831.694	883.801	89.425	92.1168	69.4733	80.4817	78.7715	81.6087	-3.09834	0.00431951	1.12118	down	-5.36326	C10H16O	197.118	6.28965	--	--	--	--	--	--	--	--	--	--	--	--
Dibutyl maleate	774.847	787.643	1139.9	1142.86	986.63	1153.5	802.558	641.506	780.648	716.136	787.182	693.63	-0.436854	0.0141938	0.970498	unchanged	8.61595	C12H20O4	249.113	6.28965	--	--	--	--	--	--	--	--	--	--	--	--
Cephalosporin C	723.45	586.065	2663.81	2521.85	2902.04	2701.67	183.093	104.58	75.1015	215.533	129.883	88.5933	-3.92454	0.00736399	1.07439	down	-18.8436	C16H21N3O8S	450.067	6.28965	C00916	Penicillin and cephalosporin biosynthesis(ko00311);;Metabolic pathways(ko01100);;Biosynthesis of secondary metabolites(ko01110);;Cephalosporins - parenteral agents(ko07012);;Cephalosporins - oral agents(ko07013)	--	--	--	--	HMDB0060450	--	Organic compounds	Organic acids and derivatives	Carboxylic acids and derivatives	Amino acids, peptides, and analogues
Isosakuranetin-7-O-glucoside (Isosakuranin)	2939.65	2926	782.25	827.642	1371.76	1378.31	3214.23	1464.33	2832.32	1258.45	2029.36	1419.54	0.256847	0.539737	0.267248	unchanged	-18.2029	C22H24O10	895.25	6.28965	--	--	--	--	--	--	--	--	--	--	--	--
Glutathione	307.739	301.525	96.1366	134.643	210.059	205.913	596.952	422.547	487.939	303.818	503.31	296.904	1.05601	0.00421205	1.02894	up	0.646697	C10H17N3O6S	328.059	6.2968	C00051	Cysteine and methionine metabolism(ko00270);;Glutathione metabolism(ko00480);;Metabolic pathways(ko01100);;Biosynthesis of cofactors(ko01240);;ABC transporters(ko02010);;Ferroptosis(ko04216);;Thyroid hormone synthesis(ko04918);;Bile secretion(ko04976);;Chemical carcinogenesis - reactive oxygen species(ko05208);;Diabetic cardiomyopathy(ko05415)	--	--	--	--	HMDB0000125	70-18-8	Organic compounds	Organic acids and derivatives	Carboxylic acids and derivatives	Amino acids, peptides, and analogues
Eupatorin	1048.72	1052.03	1171.93	1233.42	1941.29	1993.02	5541.51	3290.3	3494.13	3030.55	3737.42	2689.27	1.36783	0.00172788	1.1328	up	-1.24095	C18H16O7	343.082	6.2968	--	--	LMPK12111239	Polyketides [PK]	Flavonoids [PK12]	Flavones and Flavonols [PK1211]	HMDB0252128	--	Organic compounds	Phenylpropanoids and polyketides	Flavonoids	O-methylated flavonoids
Bisdemethoxycurcumin	892.608	880.774	959.833	876.454	529.408	667.868	316.269	390.681	352.391	305.215	277.519	337.485	-1.27994	0.000688682	1.21119	down	-1.34017	C19H16O4	353.103	0.60865	C17743	Stilbenoid, diarylheptanoid and gingerol biosynthesis(ko00945);;Biosynthesis of secondary metabolites(ko01110)	--	--	--	--	HMDB0002114	24939-16-0	Organic compounds	Phenylpropanoids and polyketides	Diarylheptanoids	Linear diarylheptanoids
(E)-3-(3,4-dihydroxyphenyl)acrylaldehyde	35.8683	22.8864	620.432	660.52	509.29	547.176	7.06082	22.3989	3.61859e-09	3.61859e-09	13.1927	3.61859e-09	-5.81196	0.0215437	0.960243	unchanged	-5.62603	C9H8O3	163.039	6.31128	--	--	--	--	--	--	--	--	--	--	--	--
N-3-Hydroxyoctanoyl-L-homoserine lactone	71.6327	57.8894	3.61859e-09	3.61859e-09	16.8643	27.2145	437.893	209.538	306.441	277.33	398.267	214.128	3.40868	0.000461841	1.21379	up	-1.67248	C12H21NO4	242.139	6.31128	C21200	Quorum sensing(ko02024)	--	--	--	--	--	--	--	--	--	--
Quercetin 3-O-beta-D-glucosyl-(1->2)-beta-D-glucosyl-(1->2)-beta-D-glucoside	703.253	694.897	280.285	312.879	271.207	293.193	840.494	417.59	496.836	353.728	536.743	452.478	0.27755	0.436195	0.334333	unchanged	27.8236	C33H40O22	823.192	6.31128	C12668	Flavone and flavonol biosynthesis(ko00944)	--	--	--	--	--	--	--	--	--	--
3,4-dihydroxy-2-butanone-4-P	241.876	234.684	376.002	394.05	236.093	244.206	103.542	111.088	124.592	95.1079	117.302	118.506	-1.36566	0.00211785	1.16645	down	5.30065	C4H7O6P-2	216.968	0.4873	--	--	--	--	--	--	--	--	--	--	--	--
Gibberellin A3	1290.07	1356.53	1634.27	1680.62	954.94	994.384	366.748	730.547	450.589	353.162	280.101	735.047	-1.43974	0.000409232	1.16354	down	9.85784	C19H22O6	391.143	0.60865	C01699	Diterpenoid biosynthesis(ko00904);;Biosynthesis of secondary metabolites(ko01110)	LMPR0104170002	Prenol Lipids [PR]	Isoprenoids [PR01]	C20 isoprenoids (diterpenes) [PR0104]	HMDB0003559	28281	Organic compounds	Lipids and lipid-like molecules	Prenol lipids	Diterpenoids
Fortuneanoside A	2706.93	2716.93	3383.26	3692.98	2321.01	2163.6	30.7364	206.426	26.3159	47.2768	24.855	36.8438	-5.51103	8.0257e-05	1.28594	down	-16.2275	C19H22O9	787.233	6.31842	--	--	--	--	--	--	--	--	--	--	--	--
13-Dihydrocarminomycin	3920.42	3926.41	924.273	937.193	1740.61	1960.41	2871.14	2830.98	2774.95	2030.62	3259.03	2053.8	0.238561	0.523745	0.278537	unchanged	-23.4212	C26H29NO10	1075.33	6.32557	C12431	Biosynthesis of type II polyketide products(ko01057);;Biosynthesis of secondary metabolites(ko01110)	--	--	--	--	HMDB0244505	--	Organic compounds	Nucleosides, nucleotides, and analogues	Purine nucleotides	Cyclic purine nucleotides
5尾-Hydroxycostic acid	280.938	273.705	106.431	120.725	105.638	115.384	787.86	766.745	672.264	684.529	714.566	904.45	2.17558	3.23863e-07	1.28749	up	4.12563	C15H22O3	295.156	6.32557	--	--	--	--	--	--	--	--	--	--	--	--
Tetradecenoylcarnitine	35.0543	44.0303	7.27126	9.31949	79.2757	59.0996	278.298	454.351	274.534	375.684	325.658	368.292	3.14948	2.63346e-05	1.27422	up	1.95648	C21H39NO4	414.287	6.3327	--	--	--	--	--	--	HMDB0258884	--	Organic compounds	Lipids and lipid-like molecules	Fatty Acyls	Fatty acids and conjugates
6-O-Acetylarbutin	2440.97	2468.71	1146.63	1317.15	1566.97	1762.93	2223.23	2151.92	2274.6	2197.97	1922.1	1872.69	0.240221	0.225842	0.525994	unchanged	0.121929	C14H18O8	673.199	6.32557	--	--	--	--	--	--	HMDB0034060	10338-88-2	Organic compounds	Organic oxygen compounds	Organooxygen compounds	Carbohydrates and carbohydrate conjugates
L-Olivosyl-oleandolide	802.912	823.437	416.92	490.833	797.426	802.024	296.807	256.172	326.568	738.681	280.614	412.534	-0.838631	0.0163663	0.899243	unchanged	13.1244	C26H44O10	1077.6	6.33983	C11991	Biosynthesis of 12-, 14- and 16-membered macrolides(ko00522);;Metabolic pathways(ko01100);;Biosynthesis of secondary metabolites(ko01110)	LMPK04000032	Polyketides [PK]	Macrolides and lactone polyketides [PK04]	--	--	--	--	--	--	--
alpha-Mangostin	1398.61	1453.22	1867.89	1803.87	1794.89	2165.7	901.235	986.151	748.62	793.426	686.861	1091.14	-1.00957	0.000187509	1.20291	down	-15.5217	C24H26O6	431.141	0.60865	--	--	--	--	--	--	HMDB0035796	1551491	Organic compounds	Organoheterocyclic compounds	Benzopyrans	1-benzopyrans
Dodecanoic acid (Lauric acid)	22.2679	12.9536	13.291	7.73616	0.331659	5.36871	236.523	107.639	109.446	49.4478	126.109	37.104	3.42695	0.0175458	0.991509	unchanged	9.44414	C12H24O2	221.154	6.33983	--	--	--	--	--	--	--	--	--	--	--	--
8-Amino-7-oxononanoic acid	1698.92	1742.87	1374.68	1524.7	1868.6	1881.64	1317.11	1327.43	1059.9	1169.68	1187.13	1333.12	-0.448633	0.00137468	1.11198	down	5.31808	C9H17NO3	419.242	6.33983	C01092	Biotin metabolism(ko00780);;Metabolic pathways(ko01100);;Biosynthesis of cofactors(ko01240)	LMFA01060168	Fatty Acyls [FA]	Fatty Acids and Conjugates [FA01]	Oxo fatty acids [FA0106]	HMDB0240687	682799-71-9	Organic compounds	Lipids and lipid-like molecules	Fatty Acyls	Fatty acids and conjugates
6,8a-Seco-6,8a-deoxy-5-oxoavermectin ''1b'' aglycone	373.714	364.202	275.284	403.055	357.479	360.213	379.813	300.912	357.229	708.446	363.004	416.632	0.243351	0.333435	0.415852	unchanged	2.07833	C33H46O7	1153.65	6.35412	C11961	Biosynthesis of 12-, 14- and 16-membered macrolides(ko00522);;Metabolic pathways(ko01100);;Biosynthesis of secondary metabolites(ko01110)	--	--	--	--	--	--	--	--	--	--
Deacyl-lipid IVA	108.128	189.2	3.61859e-09	16.8092	247.286	206.427	321.518	281.564	314.339	701.952	257.539	479.591	1.61775	0.0111328	0.955831	unchanged	26.8956	C54H104N2O21P2	1177.69	6.34697	C21984	Lipopolysaccharide biosynthesis(ko00540)	--	--	--	--	--	--	--	--	--	--
3-Hydroxycapric acid	5677.56	5819.85	3389.61	3610.53	3838.63	3930.06	261.128	229.918	157.694	253.639	232.939	220.246	-4.27624	0.000225091	1.26526	down	9.14617	C10H20O3	209.118	6.34697	--	--	--	--	--	--	HMDB0002203	19526-23-9	Organic compounds	Organic acids and derivatives	Hydroxy acids and derivatives	Medium-chain hydroxy acids and derivatives
Neamine	1208.92	1246.33	1353.55	1498.81	671.674	678.227	5.65705	16.2698	1.70741	0.827098	2.34876	0.658238	-7.92107	0.00058733	1.23706	down	30.5676	C12H26N4O6	343.17	6.34697	C01441	Neomycin, kanamycin and gentamicin biosynthesis(ko00524);;Biosynthesis of secondary metabolites(ko01110)	--	--	--	--	HMDB0255495	--	Organic compounds	Organic oxygen compounds	Organooxygen compounds	Carbohydrates and carbohydrate conjugates
16,16-dimethyl-PGA1	1026.27	1026.83	690.71	697.38	1548.14	1546.23	5302.74	3671.73	3668.24	4723.99	4898.82	3843.63	1.99817	1.21939e-05	1.27212	up	20.6906	C22H36O4	399.238	6.35412	--	--	LMFA03010085	Fatty Acyls [FA]	Eicosanoids [FA03]	Prostaglandins [FA0301]	--	--	--	--	--	--
3',4'-Anhydrovinblastine	1169.2	1290.2	1011.54	1141.99	1471.22	1687.8	6212.83	4615.51	7178.58	10804.7	6040.86	7273.32	2.43836	0.00102739	1.20268	up	-22.6606	C46H56N4O8	791.385	6.34697	C11641	Indole alkaloid biosynthesis(ko00901);;Metabolic pathways(ko01100);;Biosynthesis of secondary metabolites(ko01110)	--	--	--	--	--	--	--	--	--	--
6''-O-acetylsaikosaponin A	6047.42	6680.26	2855.8	3440.28	4262.22	5039.57	16744.4	13645.6	21424.8	37503	18043.1	21987.1	2.19108	0.00402363	1.11247	up	-14.9432	C44H70O14	843.439	6.34697	--	--	--	--	--	--	--	--	--	--	--	--
Polyphyllin VI	1.37883e+06	1.42156e+06	519406	550103	1.04429e+06	1.09597e+06	102364	76081.7	59292.6	140306	131567	59989.3	-3.39938	0.00228347	1.1634	down	4.10549	C39H62O13	783.417	6.36125	--	--	--	--	--	--	--	--	--	--	--	--
16-Methoxy-2,3-dihydro-3-hydroxytabersonine	37771.5	33096.7	20346	19605.7	41948.7	38875.1	2366.36	1844.34	1309.68	2845.09	2863.8	1224.93	-3.94372	0.000625203	1.22706	down	25.8592	C22H28N2O4	827.444	6.36125	C04578	Indole alkaloid biosynthesis(ko00901);;Metabolic pathways(ko01100);;Biosynthesis of secondary metabolites(ko01110)	--	--	--	--	--	--	--	--	--	--
2-Chloro-3-oxoadipate	2856.42	2866.38	4844.88	4857.32	2906.29	2853.73	1561.25	1563.58	1752.35	1506.8	1488.01	1605.66	-1.16044	0.00533445	1.10535	down	2.66163	C6H7ClO5	228.968	0.494433	C12836	Chlorocyclohexane and chlorobenzene degradation(ko00361);;Metabolic pathways(ko01100);;Microbial metabolism in diverse environments(ko01120)	--	--	--	--	--	--	--	--	--	--
Caffeine	14.9424	7.30231	1012.87	1093.3	95.2954	109.395	9.11178	16.8149	4.61564	16.4749	12.3514	4.91799	-5.18159	0.133069	0.661189	unchanged	-10.7607	C8H10N4O2	193.071	6.37552	C07481	Caffeine metabolism(ko00232);;Biosynthesis of plant secondary metabolites(ko01060);;Biosynthesis of alkaloids derived from histidine and purine(ko01065);;Metabolic pathways(ko01100);;Biosynthesis of secondary metabolites(ko01110);;Microbial metabolism in diverse environments(ko01120)	--	--	--	--	HMDB0001847	21399	Organic compounds	Organoheterocyclic compounds	Imidazopyrimidines	Purines and purine derivatives
Cyclohexanecarboxylic acid	116.27	111.876	166.411	160.199	249.089	251.433	503.761	296.614	335.486	470.254	413.821	274.398	1.12045	0.00170897	1.09482	up	-1.90539	C7H12O2	255.16	6.38267	C09822	Benzoate degradation(ko00362);;Metabolic pathways(ko01100);;Microbial metabolism in diverse environments(ko01120)	--	--	--	--	HMDB0031342	98-89-5	Organic compounds	Organic acids and derivatives	Carboxylic acids and derivatives	Carboxylic acids
N-Succinyl-L-glutamate	8.70971	7.85351	3.61859e-09	3.61859e-09	2.68489	7.40262	4247.07	1868.29	6758.76	2092.79	2467.03	2042.67	9.51335	0.00922577	1.06098	up	-26.145	C9H13NO7	268.037	6.38267	C05931	Arginine and proline metabolism(ko00330);;Metabolic pathways(ko01100)	--	--	--	--	--	--	--	--	--	--
5-Hydroxyauranetin	10.3986	5.13531	11.7732	10.2874	9.61973	5.49302	7.52256	212.418	120.682	66.8749	6.55195	172.372	3.47586	0.0515752	0.835298	unchanged	0.961941	C20H20O8	387.109	6.37552	--	--	LMPK12113314	Polyketides [PK]	Flavonoids [PK12]	Flavones and Flavonols [PK1211]	HMDB0033275	50439-46-8	Organic compounds	Phenylpropanoids and polyketides	Flavonoids	O-methylated flavonoids
Hellicoside	1085.66	998.18	288.939	335.879	390.317	405.973	1237.89	810.832	1012.51	741.095	964.239	726.89	0.648321	0.0831438	0.711417	unchanged	2.73555	C29H36O17	655.19	6.38267	C10466	--	--	--	--	--	--	--	--	--	--	--
Azadirachtin A	1583.7	1601.39	981.754	925.668	920.319	943.635	35.1233	262.243	34.9787	73.0531	298.334	63.3097	-3.18098	0.000332762	1.21975	down	15.0018	C35H44O16	755.243	6.38267	C08748	Biosynthesis of various alkaloids(ko00996);;Biosynthesis of terpenoids and steroids(ko01062)	LMPR0106100001	Prenol Lipids [PR]	Isoprenoids [PR01]	C30 isoprenoids (triterpenes) [PR0106]	--	--	--	--	--	--
Mogroside III	10803.7	11360.6	107988	114265	13603.9	14379.9	7928.79	7005.05	5361.61	5753.28	7482.57	17443.5	-2.41788	0.136623	0.654974	unchanged	-3.23924	C48H82O19	983.517	6.38267	--	--	--	--	--	--	HMDB0254831	--	Organic compounds	Lipids and lipid-like molecules	Steroids and steroid derivatives	Steroidal glycosides
Celosin H	21684.7	22074.4	4296.09	4456.21	14994.7	15056.6	763.496	1200.23	839.979	1180.77	1006.14	1116.35	-3.75696	0.0107743	1.04095	down	3.71489	C47H72O20	1001.46	6.3898	--	--	--	--	--	--	--	--	--	--	--	--
Pulsatilla saponin D	3350.54	3534.78	69852.2	75494.7	24575.4	24945.4	7088.13	10439.5	6256.97	10853.5	9291.55	10720.9	-1.88428	0.117366	0.685836	unchanged	0.224426	C47H76O17	911.501	6.3898	--	--	--	--	--	--	--	--	--	--	--	--
Apramycin	23762.8	24324.6	1987.91	2117.14	3388.12	3506.58	453.64	770.185	484.609	817.403	620.634	616.425	-3.97293	0.0955933	0.728762	unchanged	-22.0005	C21H41N5O11	1077.53	6.40407	C01555	Neomycin, kanamycin and gentamicin biosynthesis(ko00524)	--	--	--	--	HMDB0248529	--	Organic compounds	Organic oxygen compounds	Organooxygen compounds	Carbohydrates and carbohydrate conjugates
Myricoside	2255.27	2232.79	2473.09	2519.37	3693.16	3854.75	1754.05	1325.85	1444.24	1413	1405.68	1414.41	-0.959399	0.00529073	1.08517	down	-11.3317	C34H44O19	777.214	0.60865	C10479	--	--	--	--	--	--	--	--	--	--	--
(3R)-6-Hydroxy-3-isopropenyl-heptanoate	4277.49	4427.78	3042.15	3133.31	2708.64	2756.82	286.28	226.974	145.517	214.873	223.952	212.585	-3.95692	0.000152442	1.27498	down	-4.72121	C10H18O3	185.117	6.40407	C11404	Limonene and pinene degradation(ko00903);;Biosynthesis of secondary metabolites(ko01110);;Degradation of aromatic compounds(ko01220)	--	--	--	--	--	--	--	--	--	--
Crucigasterin 225	154.797	158.703	156.885	140.14	232.428	236.814	142.699	127.492	119.567	96.9647	811.621	112.417	0.385752	0.655722	0.191431	unchanged	-1.27836	C14H27NO	270.207	6.40407	--	--	--	--	--	--	--	--	--	--	--	--
myristic acid	4.48737	4.08478	3.61859e-09	5.35101	3.61859e-09	3.61859e-09	412.752	422.924	371.699	412.741	419.561	407.658	7.45758	2.64611e-08	1.33121	up	-2.02042	C14H28O2	273.207	6.39693	C06424	Fatty acid biosynthesis(ko00061);;Metabolic pathways(ko01100)	LMFA01010014	Fatty Acyls [FA]	Fatty Acids and Conjugates [FA01]	Straight chain fatty acids [FA0101]	HMDB0000806	544-63-8	Organic compounds	Lipids and lipid-like molecules	Fatty Acyls	Fatty acids and conjugates
Artemisinin B	15.1579	13.581	31.4777	8.58584	3.61859e-09	14.4162	168.841	154.002	123.835	155.499	159.34	177.822	3.49667	2.11868e-07	1.30945	up	1.34105	C15H22O4	311.15	6.40407	--	--	--	--	--	--	--	--	--	--	--	--
2,3-dinor Prostaglandin E1	204357	207238	80486.9	83879.9	144245	150047	34449.7	34139.7	28233.5	38597.5	35874.8	33763.9	-2.0854	0.004397	1.12029	down	-1.57195	C18H30O5	325.202	6.40407	--	--	--	--	--	--	--	--	--	--	--	--
8-iso-15-keto-PGE2	4566.15	2812.18	6090.12	2913.67	9274.76	6649.51	1267.27	1316.57	1636.03	1807.06	3134.03	2220.36	-1.50515	0.016823	0.962309	unchanged	-1.61544	C20H30O5	349.201	6.40407	--	--	LMFA03110009	Fatty Acyls [FA]	Eicosanoids [FA03]	Isoprostanes [FA0311]	HMDB0002341	914804-63-0	Organic compounds	Lipids and lipid-like molecules	Fatty Acyls	Eicosanoids
ACETAMINOSALOL	923.618	914.462	3.61859e-09	3.61859e-09	546.783	573.366	984.403	704.365	584.175	639.77	737.934	1465.47	0.790316	0.128909	0.619029	unchanged	-1.40795	C15H13NO4	270.077	6.42478	--	--	--	--	--	--	--	--	--	--	--	--
UDP-N-acetylmuramoyl-L-alanyl-gamma-D-glutamyl-L-lysine	3292.32	3121.95	3948.63	4274.68	19374.8	16292.6	2317.76	1745.21	2017.37	2090.61	2314.86	1994.23	-2.01108	0.0911583	0.727263	unchanged	40.4745	C34H55N7O24P2	1052.32	0.622917	C05892	Peptidoglycan biosynthesis(ko00550);;Metabolic pathways(ko01100);;Vancomycin resistance(ko01502)	--	--	--	--	--	--	--	--	--	--
TXB1	6350.94	6425.36	4216.57	4395.03	8036.66	8313.26	19954.8	18157.1	16494.4	17774.9	19431.2	18323.5	1.5452	2.16244e-07	1.3021	up	-3.06831	C20H36O6	371.243	6.42478	--	--	LMFA03030008	Fatty Acyls [FA]	Eicosanoids [FA03]	Thromboxanes [FA0303]	--	--	--	--	--	--
3-hydroxyoctadecanoyl-CoA	864.252	856.928	8672.59	9835.62	2774.17	2991.72	675.071	641.6	625.095	724.964	544.377	638.343	-2.75553	0.0700263	0.786214	unchanged	2.80363	C39H70N7O18P3S	1070.35	0.615783	C16217	Fatty acid metabolism(ko01212)	LMFA07050223	Fatty Acyls [FA]	Fatty esters [FA07]	Fatty acyl CoAs [FA0705]	HMDB0012715	42578-91-6	Organic compounds	Lipids and lipid-like molecules	Fatty Acyls	Fatty acyl thioesters
2-methyl-3-methyldithiofuran	32.7273	21.9694	38.09	32.7534	58.5039	40.2667	193.046	157.724	61.9679	55.3662	125.098	109.475	1.64737	0.0139142	1.00356	up	-16.2462	C6H8OS2	204.997	0.4509	--	--	--	--	--	--	--	--	--	--	--	--
Copal-8-ol diphosphate	484.701	429.668	1679.13	1910.72	730.638	788.066	220.839	303.192	146.346	134.206	317.75	171.529	-2.21878	0.027962	0.924904	unchanged	3.7208	C20H38O8P2	503.175	6.43905	C20270	Diterpenoid biosynthesis(ko00904);;Biosynthesis of secondary metabolites(ko01110)	--	--	--	--	--	--	--	--	--	--
Sibiricose A5	2553.05	2543.24	4205.89	4381.12	14923.9	13403.4	696.61	834.513	686.891	782.453	531.692	811.587	-3.27374	0.0410424	0.865617	unchanged	11.6546	C22H30O14	1095.35	0.622917	--	--	--	--	--	--	--	--	--	--	--	--
Kokusaginine	484.305	480.477	211.999	224.487	5655.08	5684.38	3.61859e-09	3.61859e-09	3.61859e-09	3.61859e-09	263.035	3.61859e-09	-5.59805	0.123166	0.666503	unchanged	8.14172	C14H13NO4	280.061	6.45333	C10701	--	--	--	--	--	--	--	--	--	--	--
(7S,8S)-DiHODE	2264.49	2247.11	2094.67	2080.37	4531.76	4573.05	957.155	849.851	737.419	879.303	1017.81	914.958	-1.73182	0.00904074	1.05171	down	2.97124	C18H32O4	333.206	6.45333	C07354	Linoleic acid metabolism(ko00591)	--	--	--	--	--	--	--	--	--	--
Curcumin monoglucoside	2157.66	2034.84	2822.04	2977.89	4959.79	4940.18	1369.22	1100.84	1322.8	1414.1	1384.01	1264.04	-1.34053	0.0134081	1.01055	down	-5.97153	C27H30O11	1105.35	0.615783	C17749	Stilbenoid, diarylheptanoid and gingerol biosynthesis(ko00945);;Biosynthesis of secondary metabolites(ko01110)	--	--	--	--	HMDB0304303	--	Organic compounds	Phenylpropanoids and polyketides	Flavonoids	Flavonoid glycosides
Ansamitocin P-3	573.639	615.828	319.689	309.503	507.504	493.803	223.19	266.621	301.874	394.684	255.747	325.253	-0.674073	0.0187664	0.923666	unchanged	9.51206	C32H43ClN2O9	655.246	6.45333	C12045	Biosynthesis of ansamycins(ko01051);;Type I polyketide structures(ko01052);;Biosynthesis of secondary metabolites(ko01110)	--	--	--	--	HMDB0248452	--	Organic compounds	Phenylpropanoids and polyketides	Macrolactams	--
Soyasaponin VI	2582.66	2613.83	34667.9	37244.1	12470.9	13099.7	1536.72	3485.96	1250.55	7044.79	3465.97	2698.84	-2.39787	0.077384	0.763701	unchanged	21.3496	C54H84O21	1089.55	6.47493	--	--	--	--	--	--	HMDB0038721	143519-54-4	Organic compounds	Lipids and lipid-like molecules	Prenol lipids	Terpene glycosides
Methoprene acid	2095.07	2016.18	1233.88	1348.4	1947.54	1896.76	18189.8	10711.4	12396.1	14289.2	13078.9	12797.6	2.95057	7.37474e-05	1.28612	up	-1.98496	C16H28O3	267.196	6.47493	--	--	--	--	--	--	--	--	--	--	--	--
6-Gingerol	1723.59	1710.72	1160.58	1209.12	1669.08	1669.67	12384.3	7359.9	8562.25	9765.74	9067.38	8753.26	2.61196	7.65094e-05	1.28474	up	-0.553365	C17H26O4	293.176	6.47493	C10462	Stilbenoid, diarylheptanoid and gingerol biosynthesis(ko00945);;Biosynthesis of secondary metabolites(ko01110)	--	--	--	--	HMDB0005783	58253-27-3	Organic compounds	Benzenoids	Phenols	Methoxyphenols
Ethisterone	13953.1	13826	9248.6	9691.49	13180.5	13303.1	114865	69531	80105.6	92125.7	86046	82530.1	2.8429	5.69286e-05	1.2908	up	-49.3257	C21H28O2	311.186	6.47493	C14487	--	--	--	--	--	HMDB0060580	--	Organic compounds	Lipids and lipid-like molecules	Steroids and steroid derivatives	Androstane steroids
Acetoxy-6-gingerol	220.333	195.738	156.331	151.398	345.989	356.739	395.557	384.347	236.392	361.985	404.483	323.011	0.561842	0.03477	0.831549	unchanged	13.4644	C19H28O5	335.191	6.47493	--	--	--	--	--	--	--	--	--	--	--	--
Fructoheptasaccharide	4377.19	4245.39	8258.85	8992.22	16899.6	16796.1	2722.66	2267.81	2652.77	2478.61	2438.86	2503.8	-1.98342	0.0243359	0.940743	unchanged	7.26989	C42H72O36	1197.39	0.615783	--	--	--	--	--	--	--	--	--	--	--	--
Licoisoflavone B	3.61859e-09	3.61859e-09	3.61859e-09	3.61859e-09	3.61859e-09	3.61859e-09	6644.87	2736.24	3284.83	3526.38	4185.09	3029.91	39.9716	0.00113935	1.20905	up	-0.72613	C20H16O6	373.093	6.48208	--	--	LMPK12050309	Polyketides [PK]	Flavonoids [PK12]	Isoflavonoids [PK1205]	--	--	--	--	--	--
Pinocembrin-7-O-neohesperidoside	269.415	329.405	139.467	115.735	282.908	269.798	779.622	717.365	420.175	618.411	664.735	377.257	1.34663	0.00154239	1.12079	up	5.42992	C27H32O13	599.157	6.48208	--	--	--	--	--	--	--	--	--	--	--	--
Hesperetin-7-O-rutinoside (Hesperidin)	1134.51	1155.95	458.88	450.045	782.606	835.106	1741.72	1420.51	1402.67	1299.93	1381.53	1011.47	0.777599	0.0052851	1.0098	up	-4.31984	C28H34O15	655.185	6.48208	--	--	--	--	--	--	--	--	--	--	--	--
4-Hydroxy-L-threonine	300.82	312.987	173.88	199.407	99.9031	147.989	2454.81	1793.55	1994.9	1831.63	1924.98	1774.56	3.25309	3.29994e-06	1.30999	up	4.0631	C4H9NO4	134.046	0.622917	C06056	Vitamin B6 metabolism(ko00750)	--	--	--	--	--	--	--	--	--	--
N1-(3,4-Dihydroxybenzoyl)-N8,N'8-citryl-bis(spermidine)	998.135	1001.35	333.304	344.663	724.155	783.265	1920.14	1477.81	1745.67	3422.45	1714.56	1659.63	1.51258	0.0051575	1.05297	up	-8.68554	C27H46N6O8	627.331	6.49635	C22069	Biosynthesis of siderophore group nonribosomal peptides(ko01053)	--	--	--	--	--	--	--	--	--	--
7-O-methylaloeresin A	84.0229	105.937	1.61326	0.959383	54.5503	82.2396	857.589	518.227	656.372	368.862	701.78	431.053	3.42368	0.000601296	1.2174	up	-1.01308	C29H30O11	553.171	6.51062	--	--	--	--	--	--	--	--	--	--	--	--
9-Oxononanoic acid	1887.14	1970.06	1820.9	1681.02	1806.82	1894.89	250.107	279.669	214.575	269.308	238.749	276.481	-2.85491	4.89245e-08	1.32888	down	-4.64685	C9H16O3	171.102	6.5249	C16322	alpha-Linolenic acid metabolism(ko00592);;Biosynthesis of secondary metabolites(ko01110)	--	--	--	--	--	--	--	--	--	--
6-Oxo-1,4,5,6-tetrahydronicotinate	209.802	240.229	391.886	445.802	56.2209	38.5675	11.0972	48.2506	59.7194	20.5478	16.5875	52.231	-2.72963	0.0349634	0.897304	unchanged	-4.79187	C6H7NO3	140.035	0.615783	C04226	Nicotinate and nicotinamide metabolism(ko00760);;Microbial metabolism in diverse environments(ko01120)	--	--	--	--	--	--	--	--	--	--
D-allulose-6-phosphate	3.61859e-09	3.61859e-09	3.61859e-09	3.61859e-09	3.61859e-09	3.61859e-09	421.212	735.941	223.983	478.6	366.236	533.349	36.8871	0.00124219	1.20213	up	8.07452	C6H11O9P-2	303.014	6.5249	--	--	--	--	--	--	--	--	--	--	--	--
Homoarginine	4768.26	5140.42	2230.21	2294.91	4090.19	4419.41	1615.34	1567.38	1576.47	1504.51	1582.35	1672.41	-1.26928	0.00730625	1.07722	down	12.4226	C7H16N4O2	421.258	6.53203	C01924	--	--	--	--	--	HMDB0000670	156-86-5	Organic compounds	Organic acids and derivatives	Carboxylic acids and derivatives	Amino acids, peptides, and analogues
3A-Deolivosylpremithramycin B	1143.02	1152.66	444.988	467.588	741.13	753.795	742.958	833.462	612.795	756.515	850.44	742.803	-0.0512723	0.842262	0.0889258	unchanged	-13.2974	C47H62O21	983.34	6.53203	C18710	Biosynthesis of type II polyketide products(ko01057);;Metabolic pathways(ko01100);;Biosynthesis of secondary metabolites(ko01110)	--	--	--	--	--	--	--	--	--	--
Cyclohexane-1-carboxylate	85.8325	86.3365	69.4183	82.3699	215.86	196.657	497.492	152.438	298.416	442.686	331.24	265.392	1.43237	0.00731607	1.01062	up	-2.58979	C7H12O2	255.16	6.53917	C09822	Benzoate degradation(ko00362);;Metabolic pathways(ko01100);;Microbial metabolism in diverse environments(ko01120)	--	--	--	--	HMDB0031342	98-89-5	Organic compounds	Organic acids and derivatives	Carboxylic acids and derivatives	Carboxylic acids
Chrysoeriol	14.0577	10.2063	30.765	8.56876	63.0179	22.2857	829.103	353.864	718.83	305.476	420.176	318.728	4.30642	0.00377409	1.13625	up	-2.81887	C16H12O6	299.055	6.53917	C04293	Flavone and flavonol biosynthesis(ko00944)	LMPK12110799	Polyketides [PK]	Flavonoids [PK12]	Flavones and Flavonols [PK1211]	HMDB0030667	491-71-4	Organic compounds	Phenylpropanoids and polyketides	Flavonoids	O-methylated flavonoids
4-Hydroxy-2-oxoglutaric acid	97.3904	120.663	218.673	233.183	223.991	169.127	8.18446	25.7675	3.61859e-09	3.61859e-09	3.61859e-09	14.7708	-4.44744	0.000676672	1.2156	down	-5.04705	C5H6O6	161.008	0.622917	C01127	Glyoxylate and dicarboxylate metabolism(ko00630);;Metabolic pathways(ko01100)	--	--	--	--	HMDB0002070	1187-99-1	Organic compounds	Organic acids and derivatives	Keto acids and derivatives	Gamma-keto acids and derivatives
L-Theanine	574.901	621.574	183.187	186.097	84.9687	3.61859e-09	3358.46	3058.13	3147.73	3432.71	2904.58	3377.68	3.54588	1.97277e-09	1.319	up	-3.61196	C7H14N2O3	173.093	0.622917	C01047	--	--	--	--	--	HMDB0034365	3081-61-6	Organic compounds	Organic acids and derivatives	Carboxylic acids and derivatives	Amino acids, peptides, and analogues
Versiconol	183.301	186.066	31.3455	7.77231	28.0314	39.3196	356.907	236.062	353.597	145.599	321.773	292.01	1.84204	0.00146784	1.07802	up	-23.3114	C18H16O8	779.166	6.54632	C20508	Aflatoxin biosynthesis(ko00254);;Biosynthesis of secondary metabolites(ko01110)	--	--	--	--	--	--	--	--	--	--
4-hydroxyestradiol	2865.7	2989.69	3287.8	3282.46	3261.46	3353.59	3.61859e-09	3.61859e-09	3.61859e-09	3.61859e-09	3.61859e-09	5.83376	-11.6724	1.95699e-07	1.32903	down	-1.69629	C18H24O3	287.165	6.56058	C14209	Ovarian steroidogenesis(ko04913);;Chemical carcinogenesis - reactive oxygen species(ko05208)	LMST02010028	Sterol Lipids [ST]	Steroids [ST02]	C18 steroids (estrogens) and derivatives [ST0201]	HMDB0005896	5976-61-4	Organic compounds	Lipids and lipid-like molecules	Steroids and steroid derivatives	Estrane steroids
Dihydrozeatin	580.88	660.695	713.149	708.879	2550.75	2506.48	287.826	355.465	278.583	341.464	319.157	305.514	-2.03189	0.0563612	0.814268	unchanged	8.55802	C10H15N5O	501.273	6.57487	C02029	Zeatin biosynthesis(ko00908);;Biosynthesis of secondary metabolites(ko01110);;Plant hormone signal transduction(ko04075)	--	--	--	--	HMDB0012215	37789-32-5	Organic compounds	Organoheterocyclic compounds	Imidazopyrimidines	Purines and purine derivatives
LysoPG 18:1 (2n isomer)	36464.3	211351	48177.8	28149.1	63633.7	92153.4	200373	13823.9	27809.6	22242.2	71987.2	27969.4	-0.39807	0.642566	0.192025	unchanged	0.335037	C24H47O9P	509.289	6.56773	--	--	--	--	--	--	--	--	--	--	--	--
Suffruticoside D	157.188	175.258	17.094	3.61859e-09	74.4684	75.5353	197.976	147.816	191.929	251.82	189.876	156.224	1.18482	0.0130175	0.953543	unchanged	2.74343	C27H32O16	611.163	6.56773	--	--	--	--	--	--	--	--	--	--	--	--
Poncirin	1376.14	1427.67	428.278	435.612	828.12	853.995	1572.76	1269.77	1351.31	1496.11	1307.95	1293.67	0.632157	0.0392671	0.857954	unchanged	3.64014	C28H34O14	629.166	6.56773	C09830	--	LMPK12140333	Polyketides [PK]	Flavonoids [PK12]	Flavanones [PK1214]	HMDB0037487	14941-08-3	Organic compounds	Phenylpropanoids and polyketides	Flavonoids	Flavonoid glycosides
Terpendole G	949.333	1070.58	766.453	782.797	1294.23	1418.61	378.897	209.769	333.706	710.225	325.22	262.48	-1.50047	0.00066084	1.13492	down	25.749	C28H37NO4	901.56	6.582	C20586	Indole diterpene alkaloid biosynthesis(ko00403);;Biosynthesis of secondary metabolites(ko01110)	--	--	--	--	--	--	--	--	--	--
cyclogutamate	10894.2	11286.8	14924.1	14482.4	11077.9	11699.4	2216.48	3418.87	3842.05	3030.88	2183.82	3189.86	-2.05611	1.44318e-05	1.2901	down	-5.55865	C8H12NO4-	207.05	0.622917	--	--	--	--	--	--	--	--	--	--	--	--
(E,E)-4,8,12-Trimethyltrideca-1,3,7,11-tetraene	240.137	263.629	464.715	436.779	449.266	486.374	20.9746	42.5357	5.68071	35.4732	25.5048	17.5734	-3.98591	0.000386189	1.24208	down	16.6844	C16H26	253.176	6.58913	C20700	Diterpenoid biosynthesis(ko00904);;Biosynthesis of secondary metabolites(ko01110)	--	--	--	--	HMDB0034498	62235-06-7	Organic compounds	Lipids and lipid-like molecules	Prenol lipids	Sesquiterpenoids
L-Acetylcarnitine	29.3067	33.1122	3.7507	12.5984	72.3854	80.0866	10.3224	29.4904	8.32513	17.8854	20.2406	14.9646	-1.19177	0.15317	0.611121	unchanged	1.50143	C9H17NO4	202.109	6.59627	--	--	LMFA07070050	Fatty Acyls [FA]	Fatty esters [FA07]	Fatty acyl carnitines [FA0707]	HMDB0000201	3040-38-8	Organic compounds	Lipids and lipid-like molecules	Fatty Acyls	Fatty acid esters
5,10-Methylenetetrahydromethanopterin	934.413	952.346	780.736	790.494	596.11	623.218	114.01	421.097	112.609	167.777	343.936	202.116	-1.78044	4.84759e-05	1.21496	down	-6.3504	C31H45N6O16P	787.251	6.59627	C04377	Methane metabolism(ko00680);;Metabolic pathways(ko01100);;Microbial metabolism in diverse environments(ko01120);;Carbon metabolism(ko01200)	--	--	--	--	HMDB0060401	--	Organic compounds	Nucleosides, nucleotides, and analogues	Pyrimidine nucleosides	--
Isorhamnetin-3-O-rutinoside-4'-O-glucoside	111.005	118.578	3.61859e-09	3.61859e-09	20.3124	19.4891	76.6845	34.3541	101.162	62.033	46.1208	79.2057	0.568748	0.405866	0.357132	unchanged	-0.762026	C34H42O21	807.196	6.59627	--	--	--	--	--	--	--	--	--	--	--	--
1,11-Undecanedicarboxylic acid	6.05272	9.5262	3.61859e-09	3.61859e-09	11.1257	16.6605	522.627	454.418	334.609	451.211	454.31	500.214	5.96954	1.18639e-05	1.31085	up	-1.22361	C13H24O4	243.16	6.61055	--	--	--	--	--	--	HMDB0002327	505-52-2	Organic compounds	Lipids and lipid-like molecules	Fatty Acyls	Fatty acids and conjugates
bryophyllin B	1397.81	1422.55	3174.44	3323.16	2085.94	2164.62	789.139	1018.67	687.695	957	937.54	1008.85	-1.32953	0.00968091	1.04427	down	-22.2859	C26H34O9	1039.43	6.61768	--	--	--	--	--	--	--	--	--	--	--	--
ilicic acid	4157.03	4278.21	3694.11	3687.11	4633.27	4750.27	4496.57	4111.46	3126.71	3805.02	3892.49	3944.08	-0.108375	0.269396	0.453031	unchanged	-2.35522	C15H24O3	251.165	6.61768	--	--	--	--	--	--	--	--	--	--	--	--
3,7,4'-Tri-O-methylquercetin	3.61859e-09	3.61859e-09	81.316	68.4911	121.741	109.909	71.4001	69.314	56.3071	60.9801	58.6787	82.3935	0.0651325	0.898411	0.06343	unchanged	0.747548	C18H16O7	343.083	6.63197	C04444	Flavone and flavonol biosynthesis(ko00944);;Biosynthesis of secondary metabolites(ko01110)	LMPK12112762	Polyketides [PK]	Flavonoids [PK12]	Flavones and Flavonols [PK1211]	--	--	--	--	--	--
trans-4-Hydroxy-2-nonenoic acid	3674.89	3785.58	5124.21	5138.18	5927.64	5938.36	964.532	929.175	690.894	861.147	846.672	884.808	-2.5148	0.000158735	1.26871	down	-4.22527	C9H16O3	171.102	6.6391	--	--	--	--	--	--	--	--	--	--	--	--
Quinic acid	10268.2	10165	22275.4	22734.8	10378.1	10714.7	4945.47	9292.24	5776.95	4169.5	3304.75	8211.49	-1.27736	0.0194623	0.936257	unchanged	-2.89175	C7H12O6	191.056	0.615783	C00296	Phenylalanine, tyrosine and tryptophan biosynthesis(ko00400);;Metabolic pathways(ko01100)	--	--	--	--	HMDB0003072	77-95-2	Organic compounds	Organic oxygen compounds	Organooxygen compounds	Alcohols and polyols
(-)-Syringaresnol-4-O-尾-D-apiofuranosyl-(1鈫?)-尾-D-glucopyranoside	233.038	169.177	135.996	150.897	94.5793	118.397	699.923	864.98	489.798	550.523	819.287	712.123	2.19712	0.000132117	1.25046	up	-2.26229	C33H44O17	757.254	6.6391	--	--	--	--	--	--	--	--	--	--	--	--
Benzoate	15.7715	7.81426	240.846	263.305	9.45671	27.1211	87.7493	81.0006	94.1175	77.3458	78.3974	88.7954	-0.153359	0.857544	0.0840355	unchanged	-5.95382	C7H6O2	121.029	6.65337	C00180	Benzoate degradation(ko00362);;Dioxin degradation(ko00621);;Toluene degradation(ko00623);;Aminobenzoate degradation(ko00627);;Biosynthesis of various alkaloids(ko00996);;Biosynthesis of alkaloids derived from shikimate pathway(ko01063);;Metabolic pathways(ko01100);;Biosynthesis of secondary metabolites(ko01110);;Microbial metabolism in diverse environments(ko01120);;Degradation of aromatic compou…	--	--	--	--	HMDB0304270	--	Organic compounds	Benzenoids	Benzene and substituted derivatives	Benzoic acids and derivatives
Gemfibrozil	2469.9	2528.83	1625.68	1624.11	1999.78	1977.73	87.7151	90.1395	87.494	105.04	96.9791	111.329	-4.401	6.80002e-05	1.29042	down	-2.5523	C15H22O3	249.149	6.65337	C07020	Chemical carcinogenesis - receptor activation(ko05207)	--	--	--	--	HMDB0015371	25812-30-0	Organic compounds	Benzenoids	Phenol ethers	--
Dronabinol	194.01	191.456	244.124	209.873	705.603	720.506	624.404	705.241	386.118	683.204	697.704	597.643	0.705431	0.0814108	0.727446	unchanged	2.58855	C21H30O2	335.2	6.64623	C06972	Biosynthesis of various plant secondary metabolites(ko00999);;Metabolic pathways(ko01100);;Biosynthesis of secondary metabolites(ko01110)	--	--	--	--	HMDB0014613	26514	Organic compounds	Organoheterocyclic compounds	Benzopyrans	1-benzopyrans
5(S)-Hydroperoxyeicosatetraenoic acid	2071.99	2167.5	1320.71	1255.68	2486.71	2596.99	4039.77	3781.79	3204.53	3814.74	3631.91	3833.92	0.906564	0.000240796	1.20781	up	-1.55458	C20H32O4	381.228	6.65337	--	--	--	--	--	--	HMDB0001193	71774-08-8	Organic compounds	Lipids and lipid-like molecules	Fatty Acyls	Eicosanoids
Pilocarpine	1672.78	1788.13	6533.86	6451.09	631.775	952.789	1453.28	1405.38	1682.04	1306.26	1484.89	1454.28	-1.03713	0.22646	0.537866	unchanged	-19.7807	C11H16N2O2	243.086	0.622917	C07474	Biosynthesis of alkaloids derived from histidine and purine(ko01065);;Biosynthesis of secondary metabolites(ko01110)	--	--	--	--	HMDB0015217	54-71-7	Organic compounds	Alkaloids and derivatives	--	--
Rebaudioside D	8199.25	8278.83	4516.15	4658.8	5975.53	6308.89	4271.87	6824.56	3319.1	4663.81	7540.8	3981.51	-0.310013	0.232291	0.499496	unchanged	-39.065	C50H80O28	1149.41	6.67478	--	--	LMPR01040127	Prenol Lipids [PR]	Isoprenoids [PR01]	C20 isoprenoids (diterpenes) [PR0104]	HMDB0034948	63279-13-0	Organic compounds	Lipids and lipid-like molecules	Prenol lipids	Terpene glycosides
(-)-Germacrene D	3.79376	3.61859e-09	3.61859e-09	3.61859e-09	3.61859e-09	3.61859e-09	62.3705	54.0497	60.285	60.2147	58.9113	67.608	6.58194	4.62354e-08	1.32614	up	38.7702	C15H24	239.165	6.66765	C16142	Sesquiterpenoid and triterpenoid biosynthesis(ko00909)	--	--	--	--	HMDB0302240	--	Organic compounds	Lipids and lipid-like molecules	Prenol lipids	Sesquiterpenoids
9,10-DHOME	21772	22352.1	13209.2	13717.7	21345.2	21842.6	196493	180637	125773	166893	171639	172117	3.14929	1.29318e-05	1.30728	up	-2.62004	C18H34O4	313.238	6.67478	C14828	Linoleic acid metabolism(ko00591)	--	--	--	--	HMDB0004704	125356-86-7	Organic compounds	Lipids and lipid-like molecules	Fatty Acyls	Fatty acids and conjugates
4-Hexenyl acetate	137.696	113.618	51.2829	44.5147	105.119	118.152	159.28	151.23	132.138	183.722	147.954	159.628	0.711417	0.00946816	0.997681	unchanged	-1.39694	C8H14O2	283.191	6.68192	--	--	--	--	--	--	--	--	--	--	--	--
9-Hydroperoxy-10E,12,15Z-octadecatrienoic acid	3648.04	3844.78	1169.13	1273.64	1883.11	1982.12	921.451	821.635	669.97	864.226	945.254	934.445	-1.42016	0.029114	0.921533	unchanged	1.19066	C18H30O4	345.184	6.68192	--	--	LMFA02000108	Fatty Acyls [FA]	Octadecanoids [FA02]	Other Octadecanoids [FA0200]	--	--	--	--	--	--
Oxotremorine	1321.02	1352.7	1058.11	1089.23	1539.11	1534.11	951.458	926.213	960.66	1015.69	1031.21	958.453	-0.43393	0.00940593	1.03774	down	-9.36436	C12H18N2O	457.278	6.68192	C07485	--	--	--	--	--	HMDB0256004	--	Organic compounds	Organoheterocyclic compounds	Pyrrolidines	N-alkylpyrrolidines
Mestranol	1159.52	1220.95	452.856	521.714	824.256	1007.02	899.765	1037.56	845.45	1115.23	981.982	1085.78	0.201998	0.385514	0.376278	unchanged	-10.1634	C21H26O2	665.378	6.68192	C07618	--	--	--	--	--	HMDB0015446	72-33-3	Organic compounds	Lipids and lipid-like molecules	Steroids and steroid derivatives	Estrane steroids
4-Amino-4-deoxychorismate	2033.03	2098.73	27362.7	27579.4	2885.63	2989.52	1748.66	1765.74	1671.39	1543.72	1417.69	1675.47	-2.72512	0.141515	0.647856	unchanged	36.2106	C10H11NO5	224.065	0.615783	C11355	Folate biosynthesis(ko00790);;Biosynthesis of cofactors(ko01240)	--	--	--	--	HMDB0304170	--	Organic compounds	Organic acids and derivatives	Carboxylic acids and derivatives	Dicarboxylic acids and derivatives
LysoPC 22:5(2n isomer)	753.456	753.205	1078.02	1005.61	890.457	976.749	426.691	617.601	763.74	2685.27	584.881	617.721	0.0616876	0.914859	0.043425	unchanged	-17.337	C30H52NO7P	1197.69	6.70333	--	--	--	--	--	--	--	--	--	--	--	--
Creatinine	468.058	445.619	67.4943	66.3417	280.808	277.695	0.919671	7.10217	0.0418438	8.12291	3.61859e-09	0.541005	-6.58511	0.0138047	1.01477	down	9.28908	C4H7N3O	225.113	6.6962	C00791	Arginine and proline metabolism(ko00330);;Metabolic pathways(ko01100)	--	--	--	--	HMDB0000562	60-27-5	Organic compounds	Organic acids and derivatives	Carboxylic acids and derivatives	Amino acids, peptides, and analogues
1,14-Tetradecanedioic Acid	16005.8	14364.5	11154.8	10596.9	12678.9	14968.9	11975.4	9503.19	9720.75	9017.4	11643.6	8625.27	-0.399252	0.0146263	0.922712	unchanged	11.8202	C14H26O4	293.176	6.70333	--	--	--	--	--	--	HMDB0000872	821-38-5	Organic compounds	Lipids and lipid-like molecules	Fatty Acyls	Fatty acids and conjugates
1-Methylhistamine	371.081	301.7	210.292	178.844	301.033	341.538	459.354	412.828	386.843	378.388	436.943	363.837	0.516475	0.00825249	1.00609	up	4.17061	C6H11N3	295.19	6.6962	C05127	Histidine metabolism(ko00340);;Metabolic pathways(ko01100)	--	--	--	--	HMDB0000898	501-75-7	Organic compounds	Organic nitrogen compounds	Organonitrogen compounds	Amines
piericidin A	1823.06	1901.78	1645.39	1652.78	607.884	692.155	1213.17	1347.16	1298.27	1393.23	1144.84	1523	-0.0716736	0.792119	0.12582	unchanged	24.6089	C25H37NO4	414.275	6.6962	--	--	--	--	--	--	--	--	--	--	--	--
Avermectin A1b aglycone	6805.1	6967.79	2727.2	3143.73	5759.57	5964.87	10920.3	14057.1	17901.6	21897.5	13261.7	13137.4	1.53934	0.00084574	1.15721	up	38.2835	C34H48O8	605.332	6.6962	C11964	Biosynthesis of 12-, 14- and 16-membered macrolides(ko00522);;Metabolic pathways(ko01100);;Biosynthesis of secondary metabolites(ko01110)	--	--	--	--	--	--	--	--	--	--
PC(18:0/20:5(5Z,8Z,11Z,14Z,17Z))	965.897	1321.67	751.99	533.977	1473.29	1426.6	2142.84	3722.93	2888.45	5020.39	2992.69	2674.67	1.58657	0.00224764	1.11943	up	-18.6446	C46H82NO8P	842.532	6.70333	--	--	LMGP01010805	Glycerophospholipids [GP]	Glycerophosphocholines [GP01]	Diacylglycerophosphocholines [GP0101]	HMDB0008050	--	Organic compounds	Lipids and lipid-like molecules	Glycerophospholipids	Glycerophosphocholines
13,14-dihydro-19(R)-hydroxyPGE1	680.217	657.711	907.304	906.883	916.644	1018.67	12184.1	10707.6	11081.4	10645	11377.6	11462.1	3.72898	2.42916e-08	1.33052	up	-1.83855	C20H36O6	371.243	6.71047	--	--	--	--	--	--	--	--	--	--	--	--
Avermectin B1b aglycone	9064.51	35762.4	13499.1	12617.7	16006.4	17365.9	35169.1	2867.45	9144.6	3949.93	11032.6	3898.97	-0.659055	0.338807	0.396517	unchanged	-13.8297	C33H46O8	569.304	6.71047	C11963	Biosynthesis of 12-, 14- and 16-membered macrolides(ko00522);;Metabolic pathways(ko01100);;Biosynthesis of secondary metabolites(ko01110)	--	--	--	--	--	--	--	--	--	--
Methyl gypsogenin 3-O-beta-D-glucuronopy	1422.08	1548.74	528.009	540.284	1150.45	1217.72	4302.66	2330.33	3588.45	11791.8	3477.69	2574.13	2.13099	0.0553602	0.818789	unchanged	36.8331	C37H56O10	681.386	6.71047	--	--	--	--	--	--	--	--	--	--	--	--
Bilirubin	1257.15	1306.74	7036.5	7027.61	2972.41	2931.51	1635.98	2886.77	1580.37	3142.82	2498.28	3108.41	-0.601251	0.298101	0.458126	unchanged	-27.1811	C33H36N4O6	1167.49	6.72475	C00486	Porphyrin metabolism(ko00860);;Metabolic pathways(ko01100);;Biosynthesis of secondary metabolites(ko01110);;Bile secretion(ko04976)	--	--	--	--	HMDB0000054	635-65-4	Organic compounds	Organoheterocyclic compounds	Tetrapyrroles and derivatives	Bilirubins
Meliarachin B	13558.5	14006.8	8323.82	8566.86	11620	11965.1	621.136	1284.78	594.111	616.207	786.665	747	-3.87113	0.000110975	1.27783	down	10.2051	C30H36O11	593.206	6.72475	--	--	--	--	--	--	--	--	--	--	--	--
(2-trans,6-trans)-Farnesol	255.586	261.762	105.698	89.9945	341.45	360.65	442.337	352.812	433.763	364.805	442.97	361.692	0.761114	0.0155517	0.962958	unchanged	34.3954	C15H26O	257.175	6.73902	--	--	--	--	--	--	--	--	--	--	--	--
TXB2-d4	653.259	666.735	412.932	374.973	1348.25	1438.05	5656.44	5321.56	5185.73	5274.87	5528.96	5410.18	2.72586	2.4964e-07	1.32212	up	12.1726	C20H30D4O6	373.258	6.73902	--	--	LMFA03030010	Fatty Acyls [FA]	Eicosanoids [FA03]	Thromboxanes [FA0303]	--	--	--	--	--	--
Meleagrin	1048.94	933.703	1277.87	1341.47	2474.37	2121.79	1944.92	1292.13	1433.36	1743.66	1824.07	1499.43	0.0822173	0.752717	0.14584	unchanged	4.00571	C23H23N5O4	454.151	6.73902	C22168	Staurosporine biosynthesis(ko00404);;Biosynthesis of secondary metabolites(ko01110)	--	--	--	--	--	--	--	--	--	--
13,14-dihydro-15-keto-tetranor PGF1尾	137.95	167.598	62.3575	66.7053	153.875	178.226	1190.74	1076	1625.84	998.788	827.15	1015.65	3.13475	0.000228491	1.25706	up	1.86142	C16H28O5	299.187	6.74617	--	--	--	--	--	--	--	--	--	--	--	--
KOPARIN 2'-METHYL ETHER	161.52	154.242	107.449	128.063	155.251	175.101	1132.91	750.102	1329.42	696.251	801.462	667.74	2.6088	0.00101171	1.21167	up	-1.90857	C17H14O6	313.071	6.75973	--	--	--	--	--	--	--	--	--	--	--	--
Avermectin B1b monosaccharide	669.482	662.531	391.653	774.455	727.525	1043.4	7045.53	7017.27	5378.18	6950.19	6701.78	7552.09	3.2511	1.70293e-06	1.31594	up	34.4773	C40H58O11	735.397	6.75973	C11965	Biosynthesis of 12-, 14- and 16-membered macrolides(ko00522);;Metabolic pathways(ko01100);;Biosynthesis of secondary metabolites(ko01110)	--	--	--	--	--	--	--	--	--	--
Methyl protodioscin	775.37	815.68	2252.55	2319.26	1202.27	1266.36	329.664	1092.18	494.624	1184.71	556.524	1143.57	-0.846196	0.0821854	0.715781	unchanged	2.37421	C52H86O22	1083.54	6.76687	--	--	--	--	--	--	HMDB0033674	60478-70-8	Organic compounds	Phenylpropanoids and polyketides	Isoflavonoids	Pyranoisoflavonoids
Ubiquinone Q1	43.6152	34.0563	0.278837	0.260051	0.751705	0.336635	88.2763	79.5582	137.163	63.5234	104.356	92.4878	2.83381	0.00012727	1.18552	up	-1.3819	C14H18O4	249.113	6.76687	--	--	--	--	--	--	HMDB0002012	727-81-1	Organic compounds	Lipids and lipid-like molecules	Prenol lipids	Quinone and hydroquinone lipids
Rotundic acid	789.019	822.94	368.487	364.187	798.157	860.89	1123.94	1303.4	1462.25	1223.22	1307.63	2367.73	1.13424	0.00588371	1.02179	up	-3.81742	C30H48O5	533.336	6.76687	--	--	--	--	--	--	HMDB0257316	--	Organic compounds	Lipids and lipid-like molecules	Prenol lipids	Triterpenoids
Lovastatin	6259.01	6629.58	4292.89	4141.97	7889.14	8177.06	1220.59	1127.14	1118.86	1228.87	1256.48	1223.41	-2.38152	0.000817473	1.21714	down	3.52747	C24H36O5	425.232	6.78828	C07074	--	--	--	--	--	HMDB0014372	75330-75-5	Organic compounds	Organoheterocyclic compounds	Lactones	Delta valerolactones
3-O-Caffeoyl-9-hydroxylup-20(30)-en-7-one (Querspicatin A)	471.793	479.385	156.992	222.099	392.908	484.65	419.58	415.145	404.75	465.199	390.602	429.469	0.193511	0.413592	0.362184	unchanged	-0.0164395	C39H54O6	653.361	6.78828	--	--	--	--	--	--	--	--	--	--	--	--
9,10,18-Trihydroxystearic acid	1880.24	1870.4	5242.62	5684.14	11109.8	11183.7	102678	101059	73870.3	103777	92879.3	113931	3.99183	4.47882e-06	1.30774	up	-4.39693	C18H36O5	331.248	6.80255	C19621	Cutin, suberine and wax biosynthesis(ko00073)	--	--	--	--	HMDB0034295	17705-68-9	Organic compounds	Lipids and lipid-like molecules	Fatty Acyls	Fatty acids and conjugates
8,8a-Deoxyoleandolide	704.029	675.846	520.701	511.851	739.028	815.916	7794.16	7243.8	6652.5	7542.64	7454.3	7498.16	3.47732	1.76155e-08	1.32973	up	-5.83576	C20H36O6	371.242	6.80255	C11989	Biosynthesis of 12-, 14- and 16-membered macrolides(ko00522);;Metabolic pathways(ko01100);;Biosynthesis of secondary metabolites(ko01110)	LMPK04000030	Polyketides [PK]	Macrolides and lactone polyketides [PK04]	--	--	--	--	--	--	--
10,16-Dihydroxyhexadecanoic acid	1347.28	1380.1	810.105	850.635	1697.06	1728.81	14341.2	14108.1	12833.9	15216.1	14332.6	14389	3.44708	1.0795e-09	1.32863	up	-1.28517	C16H32O4	287.222	6.8097	C08285	Cutin, suberine and wax biosynthesis(ko00073)	--	--	--	--	HMDB0037798	69232-67-3	Organic compounds	Lipids and lipid-like molecules	Fatty Acyls	Fatty acids and conjugates
Cixiophiopogon A	13533.5	13654.9	9338.62	10704.7	8851.85	10001.3	4329	2420.09	2214.11	1725.2	2539.69	1299.7	-2.18551	3.205e-05	1.25811	down	-14.8198	C44H70O18	885.436	6.8097	--	--	--	--	--	--	--	--	--	--	--	--
trans-2-Undecenoic acid	460.098	464.582	1891.22	1942.15	2501.63	2530.57	5.61446	106.074	94.9968	34.1947	23.0176	91.1048	-4.78545	0.00952554	1.04968	down	-3.54713	C11H20O2	229.144	6.81683	--	--	--	--	--	--	--	--	--	--	--	--
2',3'-Cyclic UMP	3404.35	3284.11	2081.39	2302.5	2138.93	2255.04	21.2536	11.4503	10.7871	19.7098	18.8074	4.82626	-7.47665	0.000137497	1.278	down	3.14688	C9H11N2O8P	305.019	0.622917	C02355	Pyrimidine metabolism(ko00240);;Metabolic pathways(ko01100)	--	--	--	--	--	--	--	--	--	--
Isorhamnetin-3-O-sophoroside	139.521	147.356	34.4472	26.2364	46.6603	44.8346	126.511	74.3196	131.714	72.8374	93.2182	72.1679	0.378504	0.409414	0.356688	unchanged	-2.52106	C34H42O21	807.195	6.81683	--	--	--	--	--	--	--	--	--	--	--	--
N7-Pan	1493.34	1533.17	906.249	990.091	2205.18	2260.56	1183.45	1303.78	1059.39	1072.16	1579.01	1010.45	-0.381258	0.195378	0.54884	unchanged	20.1097	C16H32N2O4	351.212	6.8311	--	--	--	--	--	--	--	--	--	--	--	--
6-Ketoprostaglandin E1	160.426	169.424	108.795	87.3484	155.294	141.765	322.949	369.59	261.758	327.356	355.688	347.546	1.27	3.07889e-06	1.26552	up	2.54396	C20H32O6	413.219	6.8311	--	--	--	--	--	--	HMDB0004241	67786-53-2	Organic compounds	Lipids and lipid-like molecules	Fatty Acyls	Eicosanoids
Ambroxide	254.283	269.667	341.338	354.908	315.706	338.777	241.957	258.779	226.187	266.743	219.994	233.135	-0.373783	0.00638718	1.0289	down	-5.14208	C16H28O	281.211	6.83825	--	--	--	--	--	--	--	--	--	--	--	--
Prohydrojasmon (racemate)	8682.2	9135.82	19513.8	19877	14521.5	14712.1	8247.01	7256.76	5902.66	7648.64	7588.53	6983.95	-0.986501	0.0146663	0.99789	unchanged	-2.52804	C15H26O3	253.18	6.85252	--	--	--	--	--	--	--	--	--	--	--	--
Docosapentaenoic acid	82.7415	72.6488	6.69241	0.210314	84.8558	83.9228	107.234	133.537	122.33	142.004	125.073	95.3475	1.13188	0.00847093	1.01412	up	40.6202	C22H34O2	375.267	6.85252	C16513	Biosynthesis of unsaturated fatty acids(ko01040)	LMFA04000049	Fatty Acyls [FA]	Docosanoids [FA04]	Other Docosanoids [FA0400]	HMDB0001976	25448-00-4	Organic compounds	Lipids and lipid-like molecules	Fatty Acyls	Fatty acids and conjugates
9-deoxy-9-methylene-16,16-dimethyl -PGE2	847.658	901.109	1340.45	1379.01	1337.55	1345.44	1834.56	1890.84	1468.15	2031.12	1818.97	2105.12	0.640621	0.000629313	1.12112	up	14.3103	C23H38O4	423.281	6.85252	--	--	LMFA03010059	Fatty Acyls [FA]	Eicosanoids [FA03]	Prostaglandins [FA0301]	--	--	--	--	--	--
1-[2,6,6-Trimethyl-1,3-cyclohexadien-1-yl]-2-buten-1-one	5454.3	5640.04	2826.64	2990.12	6588.63	6565.09	1399.78	1462.12	1337.35	1568.69	1400.82	1650.64	-1.76932	0.00364586	1.13088	down	40.8128	C13H18O	425.285	6.85252	--	--	--	--	--	--	--	--	--	--	--	--
2-Methylphenol	52.2922	51.8174	3.61859e-09	3.61859e-09	3.61859e-09	3.61859e-09	58.4185	60.1835	85.8343	44.4938	129.688	72.896	2.11667	0.00571493	0.985297	unchanged	-2.64766	C7H8O	261.113	6.85965	--	--	--	--	--	--	HMDB0002055	95-48-7	Organic compounds	Benzenoids	Phenols	Cresols
5-Methoxytryptamine	4109.7	4279.66	1826.74	1881.91	2204.42	2259.37	161.87	176.212	233.622	214.508	269.981	239.203	-3.6764	0.00261989	1.15975	down	-0.684387	C11H14N2O	425.219	6.85965	C05659	Tryptophan metabolism(ko00380)	--	--	--	--	HMDB0004095	608-07-1	Organic compounds	Organoheterocyclic compounds	Indoles and derivatives	Tryptamines and derivatives
Methadone	6474.32	6740.25	5010.41	5236.39	6226.71	6347.95	6789.91	6071.87	4885.65	5919.74	6484.7	6053.6	0.00676767	0.944035	0.0340313	unchanged	7.42813	C21H24D3NO	347.194	6.8668	C07163	Drug metabolism - cytochrome P450(ko00982)	--	--	--	--	HMDB0014477	76-99-3	Organic compounds	Benzenoids	Benzene and substituted derivatives	Diphenylmethanes
Prostaglandin C2	3971.49	4025.4	4051.32	4077.39	4095.49	4382.33	4889.03	4064.11	3902.91	4417.57	4449.01	4317.41	0.0818736	0.160549	0.600181	unchanged	-8.64584	C20H30O4	379.21	6.87393	C05955	Arachidonic acid metabolism(ko00590);;Metabolic pathways(ko01100);;Serotonergic synapse(ko04726)	LMFA03010133	Fatty Acyls [FA]	Eicosanoids [FA03]	Prostaglandins [FA0301]	--	--	--	--	--	--
Deacetylvindoline	1473.07	1339.45	1451.22	1906.83	1923.84	1486.32	1190.81	565.681	1011	705.711	884.858	673.294	-0.929189	0.000310636	1.14761	down	-24.6305	C23H30N2O5	459.203	6.87393	C01091	Indole alkaloid biosynthesis(ko00901);;Metabolic pathways(ko01100);;Biosynthesis of secondary metabolites(ko01110)	--	--	--	--	--	--	--	--	--	--
Deoxycytosine	374.834	334.49	257.626	270.083	466.033	493.809	28.5832	37.5805	16.6057	21.4564	35.8616	30.5836	-3.68616	0.000370233	1.24521	down	12.3127	C4H7N3	239.129	6.8882	C02026	--	--	--	--	--	--	--	--	--	--	--
Andrographolide	1988.77	2068.09	1785.91	1812.48	2334.16	2406.19	4232.85	4471.85	3536.88	4159.67	4176.54	4208.5	0.999716	2.84465e-07	1.29424	up	2.4587	C20H30O5	349.203	6.8882	C20214	--	--	--	--	--	HMDB0248395	--	Organic compounds	Organoheterocyclic compounds	Lactones	Gamma butyrolactones
Landomycin E	1494.99	1368.01	783.701	761.97	917.134	973.704	832.445	675.806	39.6312	157.365	1013.21	131.439	-1.14433	0.0231992	0.867325	unchanged	-23.6071	C37H44O14	757.254	6.8882	C18685	Biosynthesis of type II polyketide products(ko01057);;Biosynthesis of secondary metabolites(ko01110)	--	--	--	--	--	--	--	--	--	--
Candicidin D	6462.5	6644.39	181606	193090	11150.4	11862.1	14586.4	16087.5	8518.23	13745.4	14674	47649.7	-1.83358	0.249886	0.510291	unchanged	-22.1673	C59H84N2O18	1153.55	6.90268	C06690	Type I polyketide structures(ko01052)	--	--	--	--	--	--	--	--	--	--
Jasmine lactone	1174.74	1191.91	479.739	516.212	533.336	542.084	430.779	459.543	302.306	483.541	407.826	569.275	-0.742147	0.0891683	0.729719	unchanged	-3.72961	C10H16O2	213.113	6.90268	--	--	--	--	--	--	--	--	--	--	--	--
Tetradecanoic acid	3329.79	3358.09	1579.71	1786.66	1534.07	1518.68	3791.77	3602.95	2839.77	3806.13	3588.13	3660.91	0.699816	0.0120962	0.97819	unchanged	-13.7434	C14H28O2	273.204	6.90268	C06424	Fatty acid biosynthesis(ko00061);;Metabolic pathways(ko01100)	LMFA01010014	Fatty Acyls [FA]	Fatty Acids and Conjugates [FA01]	Straight chain fatty acids [FA0101]	HMDB0000806	544-63-8	Organic compounds	Lipids and lipid-like molecules	Fatty Acyls	Fatty acids and conjugates
2-Heptanol	1083.23	1106.46	393.26	401.188	419.22	422.267	357.541	393.98	227.573	408.032	350.325	470.354	-0.793085	0.123434	0.668705	unchanged	14.0031	C7H16O	137.096	6.90982	--	--	LMFA05000615	Fatty Acyls [FA]	Fatty alcohols [FA05]	--	--	--	--	--	--	--
(5R)-6-Hydroxy-5-isopropenyl-2-methylhexanoate	1073.92	1083.21	453.223	431.31	496.858	495.402	418.016	440.36	272.349	455.538	386.71	483.471	-0.715612	0.0981436	0.712481	unchanged	-5.31507	C10H18O3	185.117	6.90982	C11406	Limonene and pinene degradation(ko00903)	--	--	--	--	--	--	--	--	--	--
2-Undecylpyrrole	3.61859e-09	3.61859e-09	106.222	127.772	41.4555	55.1482	31.9269	37.8303	23.0857	27.3271	25.7498	26.1176	-0.942355	0.279135	0.477485	unchanged	33.733	C15H27N	256.191	6.90982	C21574	Prodigiosin biosynthesis(ko00333);;Metabolic pathways(ko01100);;Biosynthesis of secondary metabolites(ko01110)	--	--	--	--	--	--	--	--	--	--
Lanatoside C	28858.8	31068.5	8687.93	9520.22	26197	27510.8	5827.09	3847.57	3604.44	4244.11	4345.54	4171.64	-2.34	0.00778233	1.0688	down	-27.5848	C49H76O20	983.459	6.90982	C13470	--	--	--	--	--	--	--	--	--	--	--
4,4'-Diapolycopenedial	18226.8	23219.9	17384.9	22285.3	37502.3	44282.9	17389.5	8423.38	12746.5	8880.57	15321.2	8961.33	-1.18351	0.0185122	0.938603	unchanged	-11.1489	C30H36O2	449.241	6.93837	C19798	Carotenoid biosynthesis(ko00906);;Biosynthesis of secondary metabolites(ko01110)	LMPR0106010053	Prenol Lipids [PR]	Isoprenoids [PR01]	C30 isoprenoids (triterpenes) [PR0106]	--	--	--	--	--	--
2-Pentylthiophene	169.235	169.439	81.4081	79.4977	113.041	91.9891	398.406	930.782	405.858	1002.66	638.941	1565.56	2.81026	0.0112098	1.0279	up	-0.016671	C9H14S	307.156	6.9455	--	--	--	--	--	--	HMDB0040240	4861-58-9	Organic compounds	Organoheterocyclic compounds	Heteroaromatic compounds	--
Arginyl-Isoleucine	1122.03	1169.55	10696.5	11188.9	2794.33	2950.01	5027.64	7167.93	4923.94	4733.95	6525.44	6323.27	0.213851	0.6991	0.166471	unchanged	-8.34446	C12H25N5O3	633.401	6.95263	--	--	--	--	--	--	HMDB0028712	62632-70-6	Organic compounds	Organic acids and derivatives	Carboxylic acids and derivatives	Amino acids, peptides, and analogues
NONIC ACID	55.8179	50.1152	22.8429	33.0605	59.0548	60.3316	126.183	113.906	101.711	126.239	122.434	114.082	1.325	9.20766e-06	1.26737	up	-3.77796	C9H16O4	187.097	6.95978	--	--	--	--	--	--	HMDB0011717	--	Organic compounds	Lipids and lipid-like molecules	Fatty Acyls	Fatty acids and conjugates
Rubuminatus B	899.236	1201.48	718.278	817.845	1912.21	2255.19	2682.45	2181.61	2284.15	2126.78	2501.62	2315.54	0.85256	0.00849554	1.03433	up	36.9758	C29H44O5	493.311	6.95978	--	--	--	--	--	--	--	--	--	--	--	--
Arteannuin K	3208.65	3303.89	2624.58	2968.15	3144.64	3372.9	315.532	215.082	290.779	383.155	287.783	283.391	-3.39059	9.29801e-07	1.32271	down	-2.54407	C15H22O3	249.149	6.96692	--	--	--	--	--	--	--	--	--	--	--	--
cumene hydroperoxide	2969.28	3329.41	1741.28	1816.39	2273.29	2331.8	131.552	76.6842	76.9028	78.7112	179.543	99.4204	-4.49167	0.000279153	1.25771	down	0.142872	C9H12O2	303.16	6.97405	--	--	--	--	--	--	HMDB0250588	--	Organic compounds	Benzenoids	Benzene and substituted derivatives	Phenylpropanes
L-Carnitine	313.724	320.865	306.891	207.368	353.897	385.118	357.615	354.04	327.449	401.874	359.589	410.447	0.227955	0.0902757	0.700875	unchanged	-1.19739	C7H15NO3	367.208	6.97405	C00318	Thermogenesis(ko04714);;Bile secretion(ko04976);;Diabetic cardiomyopathy(ko05415)	--	--	--	--	HMDB0000062	541-15-1	Organic compounds	Organic nitrogen compounds	Organonitrogen compounds	Quaternary ammonium salts
Deoxycholic acid	4271.29	4397.1	2372.8	2412.33	4635.87	4802.47	1112.5	1248.47	1097.47	1441.11	1366.9	1393.5	-1.57943	0.00240479	1.15516	down	-33.3042	C24H40O4	427.249	6.97405	C04483	Secondary bile acid biosynthesis(ko00121);;Bile secretion(ko04976)	LMST04010040	Sterol Lipids [ST]	Bile acids and derivatives [ST04]	C24 bile acids, alcohols, and derivatives [ST0401]	HMDB0000626	83-44-3	Organic compounds	Lipids and lipid-like molecules	Steroids and steroid derivatives	Bile acids, alcohols and derivatives
Atanine	1135.88	1277.34	772.846	794.959	1546.35	1625.84	1090.15	1003.32	851.57	920.185	885.937	996.192	-0.315695	0.17859	0.57471	unchanged	1.02099	C15H17NO2	485.245	6.97405	--	--	--	--	--	--	--	--	--	--	--	--
Germacrene A acid	969.432	963.464	61.1445	66.1726	642.807	713.498	582.766	788.942	626.563	756.863	674.759	657.82	0.258767	0.541447	0.27048	unchanged	11.1698	C15H22O2	527.343	6.97405	C19678	Sesquiterpenoid and triterpenoid biosynthesis(ko00909);;Biosynthesis of secondary metabolites(ko01110)	--	--	--	--	--	--	--	--	--	--
Astaxanthin	8736.01	10044.1	8061.95	11245.1	10683.8	19256	9559.84	6759.81	9625.73	8243.9	15046.6	7292.04	-0.267144	0.37545	0.376751	unchanged	-13.4791	C40H52O4	617.353	6.96692	C08580	Carotenoid biosynthesis(ko00906);;Biosynthesis of secondary metabolites(ko01110)	LMPR01070263	Prenol Lipids [PR]	Isoprenoids [PR01]	C40 isoprenoids (tetraterpenes) [PR0107]	HMDB0002204	472-61-7	Organic compounds	Lipids and lipid-like molecules	Prenol lipids	Tetraterpenoids
Avermectin A1a	6119.78	6477.02	53975.7	56758	11793.2	12128.6	4299.9	15515.3	4377.63	13213.4	8475.98	12734.2	-1.32892	0.195514	0.568779	unchanged	8.968	C49H74O14	921.485	6.97405	C11984	Biosynthesis of 12-, 14- and 16-membered macrolides(ko00522);;Type I polyketide structures(ko01052);;Metabolic pathways(ko01100);;Biosynthesis of secondary metabolites(ko01110)	LMPK04000025	Polyketides [PK]	Macrolides and lactone polyketides [PK04]	--	HMDB0242563	--	Organic compounds	Phenylpropanoids and polyketides	Macrolides and analogues	--
Kadcotrione A	221.419	830.38	170.684	233.29	245.216	458.829	997.147	629.966	494.926	553.811	613.322	568.549	0.836839	0.0513279	0.777273	unchanged	27.1662	C30H44O5	483.325	6.98118	--	--	--	--	--	--	--	--	--	--	--	--
(-)-5'-Demethylyatein	759.369	704.674	465.415	440.872	402.425	595.742	684.593	668.893	786.888	643.031	637.748	562.951	0.24215	0.170677	0.578459	unchanged	14.1339	C21H22O7	421.111	0.622917	C21184	Biosynthesis of various plant secondary metabolites(ko00999);;Metabolic pathways(ko01100);;Biosynthesis of secondary metabolites(ko01110)	--	--	--	--	--	--	--	--	--	--
9,10-Epoxy-18-hydroxystearate	482.533	515.132	660.67	662.421	1079.2	1099.15	702.398	668.212	590.606	698.63	697.289	674.058	-0.15843	0.51869	0.276902	unchanged	-5.15257	C18H34O4	335.219	6.99547	C19620	Cutin, suberine and wax biosynthesis(ko00073)	--	--	--	--	HMDB0061650	154966-80-0	Organic compounds	Lipids and lipid-like molecules	Fatty Acyls	Fatty acids and conjugates
3-O-p-Coumaroyloleanolic acid	1387.18	1431.93	550.715	582.857	1226.05	1454.19	1715.63	1185.73	1310.41	2261.17	1556.96	1292.63	0.491076	0.088589	0.685135	unchanged	-9.27848	C39H54O5	637.361	7.0026	--	--	--	--	--	--	--	--	--	--	--	--
cis-Hexenal	206.124	177.491	193.593	211.856	191.621	213.716	162.788	159.029	114.595	119.36	174.441	127.932	-0.476994	0.00159932	1.10724	down	-4.45029	C6H10O	195.138	7.00973	--	--	--	--	--	--	--	--	--	--	--	--
(2R,3R)-3-Methylornithinyl-N6-lysine	3795.3	3903.55	2317.09	2366.75	1895.47	1889.31	1267.6	1445.02	895.269	1431.63	1205.93	1664.44	-1.03136	0.0130065	0.99825	unchanged	-27.7848	C12H26N4O3	273.186	7.02402	C20278	Lysine biosynthesis(ko00300);;Metabolic pathways(ko01100);;Microbial metabolism in diverse environments(ko01120)	--	--	--	--	--	--	--	--	--	--
5-trans PGF2伪	6053.05	6132	2549.04	2639.73	4745.36	4918.85	1991.98	2109.95	1556.05	1954.8	1994.56	1931.49	-1.22849	0.0101405	1.04123	down	-13.246	C20H34O5	353.229	7.01688	--	--	--	--	--	--	--	--	--	--	--	--
Calcitetrol	953.645	969.21	1625.73	1655.72	1030.45	1052.46	1520.92	1828.25	12356.4	2159.4	2716.47	3522.74	1.72584	0.158995	0.615702	unchanged	47.4796	C27H44O4	431.337	7.01688	C18231	Steroid biosynthesis(ko00100);;Metabolic pathways(ko01100);;Parathyroid hormone synthesis, secretion and action(ko04928)	LMST03020686	Sterol Lipids [ST]	Secosteroids [ST03]	Vitamin D3 and derivatives [ST0302]	HMDB0006228	56142-94-0	Organic compounds	Lipids and lipid-like molecules	Steroids and steroid derivatives	Vitamin D and derivatives
Octanal	3.61859e-09	3.61859e-09	3.61859e-09	3.61859e-09	3.61859e-09	3.61859e-09	518.646	458.397	320.234	485.731	423.312	466.773	36.8413	1.83205e-05	1.30855	up	-5.22736	C8H16O	301.237	7.03115	C01545	--	LMFA06000028	Fatty Acyls [FA]	Fatty aldehydes [FA06]	--	HMDB0001140	124-13-0	Organic compounds	Organic oxygen compounds	Organooxygen compounds	Carbonyl compounds
Cistanoside F	6521.78	6681.08	12535.1	12888.1	29017.9	28820.2	2075.09	2097.47	2295.29	2021.72	1820.74	2448.24	-2.91853	0.021173	0.958771	unchanged	-4.52493	C21H28O13	1035.32	0.615783	--	--	--	--	--	--	--	--	--	--	--	--
蠅-Pentadecalactone	117.637	121.417	111.023	95.5735	172.42	180.408	1586.51	1220.12	1549.88	2547.53	1898.77	1300.87	3.66148	0.000531107	1.23431	up	-2.17583	C15H28O2	285.207	7.05257	--	--	--	--	--	--	--	--	--	--	--	--
Methyl聽Dihydrojasmonate	305.425	322.68	199.196	202.291	202.773	221.047	253.385	172.344	165.123	149.102	156.394	139.347	-0.488843	0.0369273	0.81033	unchanged	-3.43586	C13H22O3	225.149	7.06683	--	--	--	--	--	--	--	--	--	--	--	--
1,1,6-Trimethyl-1,2-dihydronaphthalene	168.334	181.955	67.8345	57.4972	255.396	223.112	2654.52	1892.56	1879.96	3154.44	2614.58	1945.17	3.88958	0.000128873	1.27215	up	14.8305	C13H16	403.269	7.06683	--	--	--	--	--	--	HMDB0040284	30364-38-6	Organic compounds	Benzenoids	Naphthalenes	--
11,12-DHET	159.652	162.574	134.266	159.941	219.901	215.33	436.821	428.625	454.333	516.707	444.609	495.132	1.40045	5.55023e-08	1.30173	up	-9.22895	C20H34O4	337.235	7.08112	C14774	Arachidonic acid metabolism(ko00590);;Metabolic pathways(ko01100);;Serotonergic synapse(ko04726)	--	--	--	--	HMDB0002314	192461-95-3	Organic compounds	Lipids and lipid-like molecules	Fatty Acyls	Eicosanoids
3-hydroxy-tetradecanoic acid	3866.75	3961.23	626.248	588.235	1239.3	1313.17	2669.67	1792.75	2262.17	2116.82	2410.05	2010.94	0.193848	0.685939	0.176697	unchanged	-2.78421	C14H28O3	243.196	7.09468	--	--	LMFA01050175	Fatty Acyls [FA]	Fatty Acids and Conjugates [FA01]	Hydroxy fatty acids [FA0105]	--	--	--	--	--	--
Desacetoxyvindoline	1042.11	1042.96	2996.59	1345.09	2892.19	1480.66	5907.46	4968.59	6775.49	6471.18	6757.28	6552.51	1.79331	3.91539e-06	1.2652	up	-10.7294	C23H30N2O4	841.431	7.10182	C02673	Indole alkaloid biosynthesis(ko00901);;Metabolic pathways(ko01100);;Biosynthesis of secondary metabolites(ko01110)	--	--	--	--	HMDB0304331	--	Organic compounds	Alkaloids and derivatives	Plumeran-type alkaloids	--
13(S)-HpODE	132339	134040	68811.9	70235.4	128491	130634	45663.3	57928.4	41325.3	51833.2	41463.9	55713.1	-1.17692	0.00453073	1.09779	down	-3.49433	C18H32O4	311.222	7.10897	C04717	Linoleic acid metabolism(ko00591);;Metabolic pathways(ko01100)	--	--	--	--	HMDB0003871	33964-75-9	Organic compounds	Lipids and lipid-like molecules	Fatty Acyls	Lineolic acids and derivatives
Testosterone propionate	1232.7	1267.77	838.634	878.854	1495.93	1536.96	813.79	852.579	688.181	819.235	740.03	820.499	-0.614994	0.0171015	0.970076	unchanged	15.7479	C22H32O3	379.21	7.10897	C08158	--	LMST02020076	Sterol Lipids [ST]	Steroids [ST02]	C19 steroids (androgens) and derivatives [ST0202]	HMDB0015489	57-85-2	Organic compounds	Lipids and lipid-like molecules	Steroids and steroid derivatives	Steroid esters
Hydrocortisone 17-butyrate	2531.7	2492.64	1954.37	2108.86	4267.75	4170.94	1469.51	2703.59	1567.33	1575.71	1912.46	1841.62	-0.662834	0.052411	0.78701	unchanged	-0.917587	C25H36O6	431.244	7.10897	--	--	--	--	--	--	HMDB0253243	--	Organic compounds	Lipids and lipid-like molecules	Steroids and steroid derivatives	Hydroxysteroids
N-Acetyl-D-leucine	5702.38	5835.11	7466.63	7416.94	6551.26	7116.45	6367.12	4685.92	5565.68	5174.64	5804.34	4965.99	-0.299934	0.0119838	0.93062	unchanged	8.79678	C8H15NO3	194.081	7.12323	--	--	--	--	--	--	--	--	--	--	--	--
5-Aminoimidazole	489.678	491.95	197.234	195.552	399.182	392.57	63.8239	52.1981	53.9411	75.49	65.3123	60.1406	-2.54602	0.00277692	1.15223	down	-5.21715	C3H5N3	225.11	7.1161	C05239	Purine metabolism(ko00230);;Metabolic pathways(ko01100)	--	--	--	--	HMDB0003929	1102730	Organic compounds	Organoheterocyclic compounds	Azoles	Imidazoles
alpha-Epoxydihydroartemisinic acid	1049.88	1101.09	2642.68	2756.63	2153.79	2103.97	702.813	612.268	511.068	892.795	648.124	665.147	-1.55013	0.00721154	1.0685	down	-2.50211	C15H24O3	251.165	7.12323	--	--	--	--	--	--	--	--	--	--	--	--
Cocamidopropyl betaine	96.1151	93.8199	53.7256	28.2589	30.5169	21.4757	379.632	390.02	367.523	392.508	218.841	466.796	2.77384	6.87429e-05	1.25465	up	-46.2541	C19H38N2O3	341.265	7.13037	--	--	--	--	--	--	--	--	--	--	--	--
Pinocembrin-7-O-rutinoside	17159	17500.8	25237.6	25479	41060.3	39850.8	1013.74	1091.74	1048.53	1167.63	915.237	1138.7	-4.70498	0.00157927	1.18476	down	8.62452	C27H32O13	609.187	0.622917	--	--	--	--	--	--	--	--	--	--	--	--
Dodecanoylcarnitine	1322.99	1341.81	752.504	799.749	695.999	683.493	252.781	312.405	236.011	319.874	329.27	421.006	-1.58046	0.00404059	1.1154	down	3.90905	C19H37NO4	364.248	7.14465	--	--	LMFA07070062	Fatty Acyls [FA]	Fatty esters [FA07]	Fatty acyl carnitines [FA0707]	HMDB0002250	25518-54-1	Organic compounds	Lipids and lipid-like molecules	Fatty Acyls	Fatty acid esters
NG,NG-Dimethyl-L-arginine	443.918	481.496	539.195	526.981	562.779	549.188	1515.12	1293	1288.82	1803.03	1492.25	1382.86	1.49949	3.96573e-05	1.28724	up	-23.9046	C8H18N4O2	403.269	7.13752	C03626	--	--	--	--	--	HMDB0001539	30315-93-6	Organic compounds	Organic acids and derivatives	Carboxylic acids and derivatives	Amino acids, peptides, and analogues
alpha-hydroxy myristic acid	3536.11	3611.89	533.291	540.441	1104.55	1160.65	2808.64	1766.52	2181.06	1916.95	2287.09	1925.57	0.297192	0.536169	0.271048	unchanged	-2.69741	C14H28O3	243.196	7.15178	--	--	LMFA01050001	Fatty Acyls [FA]	Fatty Acids and Conjugates [FA01]	Hydroxy fatty acids [FA0105]	--	--	--	--	--	--
Sapindoside B	2920.52	3027.71	850.983	1008.29	1867.29	1833.4	1146.67	955.982	1215.3	1247.99	1229.21	829.734	-0.796694	0.0822598	0.746441	unchanged	-38.4533	C46H74O16	927.462	7.15892	--	--	--	--	--	--	--	--	--	--	--	--
Tripterygiumine T	9805.47	10202.3	8296.18	9161.46	38427.3	35207.9	5410.59	4091.55	5178.89	5173.76	4849.32	4866.84	-1.90961	0.0664117	0.785846	unchanged	31.606	C32H39NO16	728.218	0.615783	--	--	--	--	--	--	--	--	--	--	--	--
Deoxypodophyllotoxin	11930	12328.1	6668.01	6827.23	4670.94	4902.39	549.272	451.451	364.901	462.534	342.231	385.639	-4.21068	0.00300939	1.15206	down	13.1477	C22H22O7	397.135	7.1732	C10556	Biosynthesis of various plant secondary metabolites(ko00999);;Biosynthesis of phenylpropanoids(ko01061);;Metabolic pathways(ko01100);;Biosynthesis of secondary metabolites(ko01110)	--	--	--	--	HMDB0242210	--	Organic compounds	Lignans, neolignans and related compounds	Lignan lactones	--
Methyl linoleate	203.907	207.348	195.379	136.796	258.136	355.619	705.937	592.118	657.664	650.922	696.703	611.361	1.52828	1.63304e-06	1.29179	up	-5.3074	C19H34O2	339.253	7.18033	--	--	--	--	--	--	HMDB0034381	112-63-0	Organic compounds	Lipids and lipid-like molecules	Fatty Acyls	Lineolic acids and derivatives
Docosapentaenoic acid (22n-3)	1932.01	1990.52	1149.36	1178.18	2030.73	2080.98	4746.45	4763.14	3764.41	4706.64	4935.61	4892.75	1.42428	4.29882e-07	1.28633	up	-44.2686	C22H34O2	351.216	7.18033	--	--	--	--	--	--	HMDB0006528	24880-45-3	Organic compounds	Lipids and lipid-like molecules	Fatty Acyls	Fatty acids and conjugates
Kuguaglycoside C	2413.65	2565.41	878.696	1142.77	2085.4	2583.5	4137.01	2930.09	4013.52	4580.95	3970.54	2565.43	0.927665	0.00260728	1.04668	up	-18.3453	C36H56O8	637.361	7.18033	--	--	--	--	--	--	--	--	--	--	--	--
Dihydrojasmonic acid	175.422	182.312	252.982	269.501	283.41	271.055	92.6061	116.367	103.197	115.475	84.5263	116.825	-1.18961	0.000641446	1.20161	down	-3.58272	C12H20O3	211.133	7.19462	--	--	--	--	--	--	HMDB0033601	98674-52-3	Organic compounds	Lipids and lipid-like molecules	Fatty Acyls	Lineolic acids and derivatives
7,8-Dihydro-.alpha.-ionone	0.0514128	3.61859e-09	3.61859e-09	3.61859e-09	3.61859e-09	3.61859e-09	3.61859e-09	3.61859e-09	3.61859e-09	3.61859e-09	3.61859e-09	3.61859e-09	-21.1752	0.363217	0.405593	unchanged	-3.98019	C13H22O	239.164	7.19462	--	--	--	--	--	--	--	--	--	--	--	--
5-Hydroxypseudobaptigenin	3.61859e-09	3.61859e-09	3.61859e-09	3.61859e-09	3.61859e-09	3.61859e-09	252.233	57.4896	397.444	125.644	130.705	340.802	35.806	0.010733	1.04126	up	-0.886145	C16H10O6	297.04	7.18747	C19727	Isoflavonoid biosynthesis(ko00943)	LMPK12050252	Polyketides [PK]	Flavonoids [PK12]	Isoflavonoids [PK1205]	--	--	--	--	--	--
9-Hydroxy-12-oxo-15(Z)-octadecenoic acid	49709.6	50869.1	50159.4	50815.1	72578.8	73662.6	26988.1	35106.9	24718	30668.6	25096.3	34135.1	-0.976827	0.00113748	1.15462	down	-1.5651	C18H32O4	311.222	7.19462	C21924	alpha-Linolenic acid metabolism(ko00592);;Biosynthesis of secondary metabolites(ko01110)	--	--	--	--	--	--	--	--	--	--
N-Oleoyl glycine	147.021	163.522	72.5116	57.1448	102.225	111.49	4160.18	3380.14	3030.69	3594.95	3944.85	3766.34	5.06418	3.50541e-06	1.31922	up	-2.23748	C20H37NO3	374.246	7.19462	--	--	LMFA08020082	Fatty Acyls [FA]	Fatty amides [FA08]	N-acyl amines [FA0802]	HMDB0241916	--	Organic compounds	Organoheterocyclic compounds	Diazines	Pyrimidines and pyrimidine derivatives
Nonadecanoic acid	9.27015	1.51941	1.97336	6.3003	41.8178	42.2328	885.998	822.499	843.403	910.645	866.728	893.613	5.66254	1.08452e-11	1.33135	up	-6.00741	C19H38O2	343.284	7.18747	C16535	--	LMFA01010019	Fatty Acyls [FA]	Fatty Acids and Conjugates [FA01]	Straight chain fatty acids [FA0101]	HMDB0000772	646-30-0	Organic compounds	Lipids and lipid-like molecules	Fatty Acyls	Fatty acids and conjugates
Sphinganine	3.61859e-09	3.61859e-09	3.61859e-09	3.61859e-09	3.61859e-09	3.61859e-09	3.61859e-09	5.55944	10.4093	3.61859e-09	19073.4	3.61859e-09	39.6774	0.362776	0.395028	unchanged	-2.60449	C18H39NO2	346.295	7.19462	C00836	Sphingolipid metabolism(ko00600);;Metabolic pathways(ko01100);;Sphingolipid signaling pathway(ko04071)	LMSP01020001	Sphingolipids [SP]	Sphingoid bases [SP01]	Sphinganines [SP0102]	HMDB0000269	764-22-7	Organic compounds	Organic nitrogen compounds	Organonitrogen compounds	Amines
Prostaglandin A2	660.33	665.47	676.723	651.676	889.456	941.294	545.2	478.598	486.312	520.564	534.572	510.968	-0.543935	0.00651828	1.06886	down	-1.68415	C20H30O4	379.212	7.19462	C05953	Arachidonic acid metabolism(ko00590);;Metabolic pathways(ko01100);;Serotonergic synapse(ko04726)	LMFA03010035	Fatty Acyls [FA]	Eicosanoids [FA03]	Prostaglandins [FA0301]	HMDB0002752	13345-50-1	Organic compounds	Lipids and lipid-like molecules	Fatty Acyls	Eicosanoids
26-Hydroxycastasterone	575.959	579.719	460.185	510.811	1072.49	1033.87	678.989	898.406	707.438	823.333	814.961	762.01	0.146398	0.541689	0.274406	unchanged	20.7685	C28H48O6	501.33	7.18747	C19873	Brassinosteroid biosynthesis(ko00905)	--	--	--	--	--	--	--	--	--	--
6-Hydroxynicotine	39.3709	46.7291	110.291	83.7263	119.476	93.7128	240.093	292.033	234.425	322.595	253.886	342.884	1.77298	1.03123e-05	1.25237	up	-37.7175	C10H14N2O	401.206	7.20175	--	--	--	--	--	--	--	--	--	--	--	--
Tripterygiumine N	3394.35	3556.31	3871.77	4215.22	29166.9	26288.2	1307.75	1029.28	1114.22	1165.84	1281.2	1032.64	-3.34635	0.0908602	0.728013	unchanged	14.5484	C44H45NO19	890.264	0.622917	--	--	--	--	--	--	--	--	--	--	--	--
Janthitrem C	1910.24	1948.86	960.249	980.984	1849.69	1965.36	1758.73	1066.89	969.35	1050.6	1298.84	823.452	-0.464629	0.102219	0.658444	unchanged	-1.65019	C37H47NO4	1197.71	7.22317	C20601	Indole diterpene alkaloid biosynthesis(ko00403)	--	--	--	--	HMDB0040684	73561-91-8	Organic compounds	Organic acids and derivatives	Peptidomimetics	Depsipeptides
Methyl hexanoate	21.0999	27.8285	49.1645	40.3174	43.0422	38.257	73.3978	99.7304	74.9138	101.445	77.1869	85.7349	1.2217	2.94181e-05	1.22592	up	-5.74841	C7H14O2	129.091	7.22317	--	--	LMFA07010433	Fatty Acyls [FA]	Fatty esters [FA07]	Short fatty esters [FA0710]	HMDB0035238	106-70-7	Organic compounds	Lipids and lipid-like molecules	Fatty Acyls	Fatty acid esters
3-Hydroxydodecanoic acid	36.2765	40.2637	173.747	203.952	74.3204	78.7808	284.773	227.33	232.135	231.997	292.529	217.184	1.29081	0.00243604	1.09932	up	-3.78788	C12H24O3	215.164	7.21602	--	--	--	--	--	--	HMDB0000387	45162-48-9	Organic compounds	Organic acids and derivatives	Hydroxy acids and derivatives	Medium-chain hydroxy acids and derivatives
Butabarbital	4513.54	4596.79	5208.51	5404.98	3622.84	3641.17	2813.16	2435.63	1675.8	2381.42	2354.48	3554.64	-0.826803	0.000666975	1.127	down	15.5929	C10H16N2O3	247.089	7.21602	C07827	--	--	--	--	--	HMDB0014382	125-40-6	Organic compounds	Organoheterocyclic compounds	Diazines	Pyrimidines and pyrimidine derivatives
10-Deoxymethymycin	104.421	91.7029	82.4522	142.161	99.0617	126.951	103.445	211.023	201.49	130.853	182.087	96.0852	0.516219	0.0794552	0.726646	unchanged	-18.988	C25H43NO6	905.594	7.22317	C11994	Biosynthesis of 12-, 14- and 16-membered macrolides(ko00522);;Metabolic pathways(ko01100);;Biosynthesis of secondary metabolites(ko01110)	LMPK04000035	Polyketides [PK]	Macrolides and lactone polyketides [PK04]	--	--	--	--	--	--	--
2,3-Dihydroxyoleana-11,13(18)-dien-28-oic acid (Camaldulenic acid)	571.321	590.777	127.743	144.816	200.051	206.336	788.898	740.061	542.213	735.937	538.38	753.721	1.15482	0.0057939	1.02583	up	11.5347	C30H46O4	985.688	7.22317	--	--	--	--	--	--	--	--	--	--	--	--
Landomycin H	1452.86	1420.45	4365.14	4342.88	3525.38	3636.11	367.38	568.601	412.99	320.294	285.451	572.745	-2.89058	0.0043749	1.11764	down	9.85603	C25H24O8	963.317	0.615783	C18683	Biosynthesis of type II polyketide products(ko01057);;Biosynthesis of secondary metabolites(ko01110)	--	--	--	--	--	--	--	--	--	--
D-erythro-Sphingosine-1-phosphate	19760.7	20647.7	3668.81	3633.34	4492.08	4419.87	1596.47	1395.72	1558.52	1832.54	2497.57	1715.84	-2.41777	0.074314	0.776059	unchanged	-0.309262	C18H38NO5P	424.247	7.2303	--	--	--	--	--	--	--	--	--	--	--	--
Hexadecanedioate	119.42	104.499	131.438	117.928	139.941	137.74	2074.75	1628.67	2103.88	3398.56	2659.24	1773.74	4.18283	0.000483814	1.23873	up	-1.77795	C16H30O4	285.207	7.24457	C19615	Cutin, suberine and wax biosynthesis(ko00073);;Metabolic pathways(ko01100)	--	--	--	--	HMDB0304377	--	Organic compounds	Lipids and lipid-like molecules	Fatty Acyls	Fatty acids and conjugates
PGF2伪 methyl ester	925.763	1013.46	1011.35	970.569	1000.34	1075.04	70.8731	76.0576	69.0132	126.997	132.568	65.3052	-3.47092	1.09977e-10	1.32895	down	4.61227	C21H36O5	403.227	7.24457	--	--	LMFA03010115	Fatty Acyls [FA]	Eicosanoids [FA03]	Prostaglandins [FA0301]	--	--	--	--	--	--
Phylloquinone (Vitamin K1)	15.8524	23.409	0.0076942	0.360474	16.0529	5.29924	195.727	269.262	195.485	242.356	223.837	255.396	4.50231	3.05785e-06	1.30949	up	13.911	C31H46O2	471.331	7.23743	--	--	--	--	--	--	--	--	--	--	--	--
Phylloquinone	457.279	437	244.787	190.688	227.914	234.107	720.273	501.955	500.175	491.663	506.928	545.046	0.866154	0.00243271	1.05983	up	-6.73287	C31H46O2	485.316	7.24457	C02059	Ubiquinone and other terpenoid-quinone biosynthesis(ko00130);;Metabolic pathways(ko01100);;Biosynthesis of secondary metabolites(ko01110);;Biosynthesis of cofactors(ko01240);;Vitamin digestion and absorption(ko04977)	LMPR02030028	Prenol Lipids [PR]	Quinones and hydroquinones [PR02]	Vitamin K [PR0203]	HMDB0304722	--	Organic compounds	Lipids and lipid-like molecules	Glycerolipids	Triradylcglycerols
(-)-alpha-Bisabolol	332.839	352.165	284.587	268.693	425.164	424.922	644.408	609.945	514.212	630.035	623.801	678.226	0.825393	2.30651e-05	1.23229	up	-2.28876	C15H26O	267.196	7.25172	C09621	Biosynthesis of terpenoids and steroids(ko01062);;Metabolic pathways(ko01100)	LMPR0103060001	Prenol Lipids [PR]	Isoprenoids [PR01]	C15 isoprenoids (sesquiterpenes) [PR0103]	HMDB0036197	23089-26-1	Organic compounds	Lipids and lipid-like molecules	Prenol lipids	Sesquiterpenoids
LysoPE(20_3(8Z,11Z,14Z)_0_0)	54810.7	51828.8	6098.92	6394.18	11530.4	11784.2	905.934	1074.26	858.961	887.639	1121.36	1068.8	-4.58943	0.0603211	0.812709	unchanged	-4.24807	C25H46NO7P	502.292	7.25172	--	--	--	--	--	--	--	--	--	--	--	--
PC(18:2(9Z,12Z)/20:3(5Z,8Z,11Z))	13616	12371.9	2635.26	2734.18	5517.02	5764.49	408.74	594.352	434.176	450.29	507.572	422.445	-3.91964	0.0190047	0.979452	unchanged	-17.305	C46H82NO8P	828.538	7.25885	--	--	LMGP01012170	Glycerophospholipids [GP]	Glycerophosphocholines [GP01]	Diacylglycerophosphocholines [GP0101]	HMDB0008139	--	Organic compounds	Lipids and lipid-like molecules	Glycerophospholipids	Glycerophosphocholines
Glycyl-Arginine	1220.67	1302.6	1766.81	1713.96	1465.54	1592.03	1442.68	1007.27	1234.33	1100.13	1312.42	1034.85	-0.345525	0.019084	0.885054	unchanged	1.52464	C8H17N5O3	266.103	7.26598	--	--	--	--	--	--	HMDB0028835	--	Organic compounds	Organic acids and derivatives	Carboxylic acids and derivatives	Amino acids, peptides, and analogues
4-Hydroxynonenal	173878	181500	200906	201336	289583	298760	160707	172949	129022	175528	157085	185748	-0.456258	0.0425316	0.829702	unchanged	-2.27059	C9H16O2	311.222	7.26598	C21642	Pathways in cancer(ko05200);;Hepatocellular carcinoma(ko05225)	LMFA06000051	Fatty Acyls [FA]	Fatty aldehydes [FA06]	--	HMDB0004362	75899-68-2	Organic compounds	Lipids and lipid-like molecules	Fatty Acyls	Fatty alcohols
9,10-Epoxy-13-hydroxy-11-octadecenoate	906.275	937.469	752.001	828.177	1118.58	1178.58	597.619	551.031	427.343	477.502	505.745	512.567	-0.897201	0.000720264	1.18207	down	-8.59004	C18H32O4	347.197	7.26598	C14834	Linoleic acid metabolism(ko00591)	--	--	--	--	--	--	--	--	--	--
PC(14:0/0:0)	94737.7	98179.5	3834.73	4111.1	7131.03	7577.1	1375.63	1373.2	1365.43	1979.76	4375.33	1576.82	-4.16152	0.136845	0.655094	unchanged	0.283674	C22H46NO7P	512.3	7.26598	--	--	LMGP01050012	Glycerophospholipids [GP]	Glycerophosphocholines [GP01]	Monoacylglycerophosphocholines [GP0105]	HMDB0010379	20559-16-4	Organic compounds	Lipids and lipid-like molecules	Glycerophospholipids	Glycerophosphocholines
PC(14:0/22:5(7Z,10Z,13Z,16Z,19Z))	12376.1	12894.5	723.629	768.336	1775.87	1630.38	190.765	315.06	187.436	491.04	941.756	460.287	-3.54407	0.115154	0.691263	unchanged	-22.7819	C44H78NO8P	778.521	7.26598	--	--	LMGP01012131	Glycerophospholipids [GP]	Glycerophosphocholines [GP01]	Diacylglycerophosphocholines [GP0101]	HMDB0007891	--	Organic compounds	Lipids and lipid-like molecules	Glycerophospholipids	Glycerophosphocholines
PI(14:0/14:1(9Z))	1417.94	1669.52	1269.91	1460.24	1608.12	2088.64	8130.91	6986.39	6396.04	7359.22	7609.44	6275.86	2.16801	9.53719e-07	1.31412	up	-41.2884	C37H69O13P	797.415	7.27312	--	--	LMGP06010062	Glycerophospholipids [GP]	Glycerophosphoinositols [GP06]	Diacylglycerophosphoinositols [GP0601]	--	--	--	--	--	--
Humulene	312.292	339.463	346.243	356.718	326.545	369.872	265.489	145.936	186.133	149.51	190.051	135.744	-0.934956	0.000140376	1.22877	down	5.34985	C15H24	239.158	7.2874	C09684	Sesquiterpenoid and triterpenoid biosynthesis(ko00909);;Biosynthesis of terpenoids and steroids(ko01062)	LMPR0103110001	Prenol Lipids [PR]	Isoprenoids [PR01]	C15 isoprenoids (sesquiterpenes) [PR0103]	HMDB0036467	6753-98-6	Organic compounds	Lipids and lipid-like molecules	Prenol lipids	Sesquiterpenoids
Tetrahydrobiopterin	1335.09	1483.49	236.338	264.803	640.466	599.377	38.6219	3.61859e-09	3.61859e-09	3.61859e-09	10.7761	9.90603	-6.26462	0.0181171	0.984526	unchanged	-31.6732	C9H15N5O3	276.079	7.2874	C00272	Folate biosynthesis(ko00790);;Metabolic pathways(ko01100);;Biosynthesis of cofactors(ko01240);;Fluid shear stress and atherosclerosis(ko05418)	--	--	--	--	HMDB0000027	62989-33-7	Organic compounds	Organoheterocyclic compounds	Pteridines and derivatives	Pterins and derivatives
Avermectin B2a	5278.55	5442.6	2094.04	2267.72	3940.56	4404.22	2249.7	3423.58	2121.88	2568.23	3053.97	2070.75	-0.597053	0.0780899	0.735139	unchanged	-24.3754	C48H74O15	925.45	7.2874	C11975	Biosynthesis of 12-, 14- and 16-membered macrolides(ko00522)	LMPK04000022	Polyketides [PK]	Macrolides and lactone polyketides [PK04]	--	--	--	--	--	--	--
LysoPC 22:5	2319.26	2324.6	1250.2	1385.68	2775.99	2917.3	2856.99	1840.87	1666.03	1879.15	2179.34	1381.29	-0.136279	0.593567	0.218498	unchanged	0.942239	C30H52NO7P	1197.71	7.30167	--	--	--	--	--	--	--	--	--	--	--	--
Decanedioic acid	581.544	606.276	2644.79	2600.65	1550.13	1598.54	4355.73	5007.08	3952.42	5080.29	4401.07	5532.72	1.56391	7.4958e-05	1.21663	up	-4.37852	C10H18O4	201.112	7.30167	C08277	--	LMFA01170006	Fatty Acyls [FA]	Fatty Acids and Conjugates [FA01]	Dicarboxylic acids [FA0117]	HMDB0000792	111-20-6	Organic compounds	Lipids and lipid-like molecules	Fatty Acyls	Fatty acids and conjugates
(6Z,9Z,12Z)-Octadecatrienoic acid	2432.01	2447.27	1098.35	1013.73	715.361	689.937	270.166	367.763	272.752	359.128	287.77	364.282	-2.12731	0.0234511	0.954363	unchanged	-2.24909	C18H30O2	277.217	7.30167	C06426	Linoleic acid metabolism(ko00591);;Biosynthesis of unsaturated fatty acids(ko01040);;Metabolic pathways(ko01100)	--	--	--	--	HMDB0003073	506-26-3	Organic compounds	Lipids and lipid-like molecules	Fatty Acyls	Lineolic acids and derivatives
9,10-Dihydroxy-12,13-epoxyoctadecanoic acid	261.125	268.9	682.019	668.658	422.632	472.756	1221.12	1168.55	1048.88	1241.33	1177.07	1236.51	1.35344	7.20897e-05	1.25605	up	-5.88506	C18H34O5	351.213	7.30167	C14837	Linoleic acid metabolism(ko00591)	--	--	--	--	--	--	--	--	--	--
Delta(6)-trans,Delta(8)-cis-leukotriene B4	155.971	136.086	983.751	965.101	686.058	732.118	1768.28	1640.46	1382.79	1672.34	1660.62	1790.78	1.43817	0.000565707	1.19222	up	-12.6425	C20H32O4	371.195	7.30167	--	--	LMFA03020072	Fatty Acyls [FA]	Eicosanoids [FA03]	Leukotrienes [FA0302]	--	--	--	--	--	--
D-Sedoheptulose	39557	39783.8	41913.8	43399	42731.3	44626.1	5048.27	8152.58	6064.53	4680.48	3699.51	7683.49	-2.83457	2.11513e-11	1.32718	down	-3.79614	C7H14O7	209.066	0.63005	C02076	Carbon fixation in photosynthetic organisms(ko00710);;Metabolic pathways(ko01100)	--	--	--	--	HMDB0003219	470-46-2	Organic compounds	Organic oxygen compounds	Organooxygen compounds	Carbohydrates and carbohydrate conjugates
N-Acetyl-L-Arginine	400.275	388.865	50.0559	40.0871	64.444	52.7599	259.356	290.183	243.405	223.355	197.302	220.026	0.524748	0.364736	0.397363	unchanged	-4.3462	C8H16N4O3	215.114	0.63005	--	--	--	--	--	--	HMDB0004620	155-84-0	Organic compounds	Organic acids and derivatives	Carboxylic acids and derivatives	Amino acids, peptides, and analogues
3-methoxy Prostaglandin F1伪	355.421	333.739	261.948	252.61	792.768	802.462	12255.9	7032.74	5836.23	13060	14028.1	5802.52	4.37348	0.00199736	1.17356	up	-1.08013	C21H38O6	385.259	7.31595	--	--	--	--	--	--	--	--	--	--	--	--
Terpin	6.29599	0.0188345	3.61859e-09	3.61859e-09	52.2966	54.6922	432.913	783.661	423.399	766.991	619.453	506.884	4.96275	0.000270568	1.25091	up	-5.0908	C10H20O2	389.289	7.31595	--	--	--	--	--	--	HMDB0035595	565-50-4	Organic compounds	Lipids and lipid-like molecules	Prenol lipids	Monoterpenoids
Gingerglycolipid A	670976	699348	228253	230497	193941	194609	13731.9	11112.7	7971.43	10910.3	10050.5	9451.2	-5.13231	0.0157321	1.0036	down	3.37462	C33H56O14	721.367	7.31595	--	--	LMGL04010019	Glycerolipids [GL]	Glycosylmonoradylglycerols [GL04]	Glycosylmonoacylglycerols [GL0401]	HMDB0041093	145937-22-0	Organic compounds	Lipids and lipid-like molecules	Glycerolipids	Glycosylglycerols
Isoleucyl-Asparagine	663.457	618.853	46.5471	12.2231	23.5576	30.096	4165.24	4277.05	4740.4	4500.5	4225.66	4413.85	4.23825	1.1269e-09	1.32366	up	-2.51342	C10H19N3O4	244.13	0.63005	--	--	--	--	--	--	HMDB0028902	--	Organic compounds	Organic acids and derivatives	Carboxylic acids and derivatives	Amino acids, peptides, and analogues
Isobutyryl carnitine	3.61859e-09	3.61859e-09	3.61859e-09	3.61859e-09	3.61859e-09	3.61859e-09	3.61859e-09	3.61859e-09	3.61859e-09	3.61859e-09	3.61859e-09	3.61859e-09	0	1	0	unchanged	-4.07088	C11H21NO4	230.139	7.33022	--	--	--	--	--	--	--	--	--	--	--	--
Feruloylspermidine	86.6696	104.126	41.7282	44.7212	89.0162	88.7523	122.042	210.519	99.989	128.762	129.877	109.106	0.814624	0.0161988	0.919364	unchanged	-34.1545	C17H27N3O3	320.187	7.33022	--	--	--	--	--	--	--	--	--	--	--	--
all-trans-4-Hydroxyretinoic acid	7897.46	7914.64	3689.63	4023.61	6423.23	7038.23	4941.25	5940.5	5400.26	7416.08	6124.11	6992.11	-0.00674423	0.974103	0.0181022	unchanged	-42.1508	C20H28O3	631.374	7.33022	C16677	Retinol metabolism(ko00830);;Metabolic pathways(ko01100)	LMPR01090025	Prenol Lipids [PR]	Isoprenoids [PR01]	Retinoids [PR0109]	HMDB0006254	66592-72-1	Organic compounds	Lipids and lipid-like molecules	Prenol lipids	Retinoids
Cryptomeridiol	3.61859e-09	3.61859e-09	3.61859e-09	3.61859e-09	3.70622	3.61859e-09	106.478	106.075	112.778	129.12	95.591	104.281	7.46391	1.89744e-06	1.32185	up	7.54526	C15H28O2	261.185	7.33737	C17676	--	--	--	--	--	--	--	--	--	--	--
12S-HHTrE	1675.67	1848.47	867.321	879.259	1020.77	1096.1	2013.63	1813.41	1915.15	2023.34	1930.63	1947.36	0.656351	0.0087506	1.04808	up	-1.99078	C17H28O3	279.196	7.33737	--	--	LMFA03050002	Fatty Acyls [FA]	Eicosanoids [FA03]	Hydroxy/hydroperoxyeicosatrienoic acids [FA0305]	--	--	--	--	--	--
Tubulosine	273147	257027	69751.9	70836.6	91154.2	93263.9	6941.51	5392.72	5804.34	5844.51	6173.06	6088.63	-4.56038	0.0173197	0.991651	unchanged	-27.5913	C29H37N3O3	474.263	7.35163	C09248	Isoquinoline alkaloid biosynthesis(ko00950)	--	--	--	--	--	--	--	--	--	--
3-beta-Hydroxy-4-beta-methyl-5-alpha-cholest-7-ene-4-alpha-carboxylate	3.61859e-09	0.980584	3.61859e-09	0.141692	1.13656	4.6223	25.1087	50.9972	87.0392	81.8091	49.7198	78.6922	5.7618	0.00157494	1.18217	up	-3.56482	C29H48O3	489.357	7.35163	--	--	--	--	--	--	HMDB0011662	--	Organic compounds	Lipids and lipid-like molecules	Steroids and steroid derivatives	Cholestane steroids
DG(16:1(9Z)/18:1(9Z)/0:0)	10.1728	5.9297	3.61859e-09	1.4602	20.0181	11.1476	440.046	914.433	637.816	1004.23	554.67	778.382	6.47332	0.00046913	1.24011	up	-23.9974	C37H68O5	613.467	7.35163	--	--	--	--	--	--	HMDB0007131	--	Organic compounds	Lipids and lipid-like molecules	Glycerolipids	Diradylglycerols
1,6-Dioxaspiro[4.5]decan-2-methanol	281.268	289.857	90.007	93.4784	439.491	453.61	100.142	166.435	89.4879	152.691	109.134	168.381	-1.06737	0.0783573	0.746907	unchanged	-3.58321	C9H16O3	217.108	7.35877	--	--	--	--	--	--	--	--	--	--	--	--
(7Z)-Hexadecenoic acid	27.26	39.3575	3.61859e-09	3.61859e-09	88.3891	81.0088	472.811	538.834	503.28	490.126	489.424	455.542	3.64377	1.76501e-09	1.32282	up	-1.61283	C16H30O2	299.222	7.35877	--	--	--	--	--	--	--	--	--	--	--	--
N-p-Coumaroylspermine	280.015	299.785	388.35	323.912	442.303	453.997	1295.53	1189.9	1102.27	1271.69	1222.49	1167.42	1.72799	2.08332e-09	1.31899	up	-6.97577	C19H32N4O2	369.225	7.35877	--	--	--	--	--	--	--	--	--	--	--	--
Avermectin B1a	13787.5	14273.2	11022.5	12012.2	22665.5	23419.3	1791.82	1541.68	2329.91	1964.21	1910.76	1682.44	-3.11448	0.00131098	1.19376	down	-33.4026	C48H72O14	917.461	7.35877	C11983	Biosynthesis of 12-, 14- and 16-membered macrolides(ko00522);;Metabolic pathways(ko01100);;Biosynthesis of secondary metabolites(ko01110)	LMPK04000024	Polyketides [PK]	Macrolides and lactone polyketides [PK04]	--	--	--	--	--	--	--
2,3,19,23-Tetrahydroxyolean-12-en-28-oic acid	100.835	110.592	0.579086	0.050876	108.586	101.404	640.688	713.971	556.96	758.86	678.621	839.719	3.31107	9.11342e-07	1.29861	up	-41.2465	C22H42O2	359.279	7.37305	--	--	--	--	--	--	HMDB0034501	6753-23-7	Organic compounds	Lipids and lipid-like molecules	Prenol lipids	Triterpenoids
alpha-Bisabolol	229.405	216.14	115.886	109.29	123.601	150.673	361.862	281.17	318.153	320.978	303.108	333.501	1.02181	0.00020271	1.20586	up	-1.96088	C15H26O	267.196	7.38018	--	--	--	--	--	--	HMDB0248190	--	Organic compounds	Lipids and lipid-like molecules	Prenol lipids	Sesquiterpenoids
MM 42842	2097.07	2070.81	1052.7	973.057	800.679	1222.69	4672.39	1977.12	2681.54	2911.68	3485.96	1797.58	1.09284	0.0140729	0.946396	unchanged	-0.0904172	C13H22N4O9S	445.08	0.63005	C20928	Monobactam biosynthesis(ko00261);;Biosynthesis of secondary metabolites(ko01110)	--	--	--	--	--	--	--	--	--	--
phenylalaninol	679.534	733.553	794.518	778.959	873.085	972.73	1113.16	1119.84	942.864	1140.4	1127.02	1207.74	0.46084	0.000314521	1.15397	up	1.55063	C9H13NO	347.198	7.39445	--	--	--	--	--	--	HMDB0253909	--	Organic compounds	Benzenoids	Benzene and substituted derivatives	Phenethylamines
2,3-Dinor-8-iso prostaglandin F1alpha	458.14	464.531	477.557	424.624	775.005	769.883	664.294	685.974	510.099	671.984	666.07	743.967	0.226432	0.238541	0.508523	unchanged	-0.211183	C18H32O5	349.2	7.39445	C14795	Arachidonic acid metabolism(ko00590)	--	--	--	--	--	--	--	--	--	--
PC(18:2(9Z,12Z)/20:3(8Z,11Z,14Z))	38677.9	39800.8	8209.45	8559.5	15806.7	16273.1	829.048	1250.33	834.612	887.677	871.717	689.172	-4.56948	0.0179699	0.986339	unchanged	-16.5134	C46H82NO8P	828.539	7.38732	--	--	LMGP01011633	Glycerophospholipids [GP]	Glycerophosphocholines [GP01]	Diacylglycerophosphocholines [GP0101]	HMDB0008146	--	Organic compounds	Lipids and lipid-like molecules	Glycerophospholipids	Glycerophosphocholines
(9Z)-Hexadecenoic acid	582.92	629.737	475.246	444.123	488.016	493.891	297.194	345.645	214.607	323.223	272.394	373.944	-0.769255	0.000219262	1.17076	down	7.57826	C16H30O2	275.201	7.4016	C08362	Fatty acid biosynthesis(ko00061);;Metabolic pathways(ko01100)	--	--	--	--	HMDB0003229	373-49-9	Organic compounds	Lipids and lipid-like molecules	Fatty Acyls	Fatty acids and conjugates
12,13-Epoxy-9-hydroxy-10-octadecenoate	153131	159320	175841	181963	218845	223736	301116	327835	257753	335565	288507	346694	0.739099	5.0865e-05	1.21024	up	-1.29076	C18H32O4	311.222	7.4016	C14832	Linoleic acid metabolism(ko00591)	--	--	--	--	--	--	--	--	--	--
Lathyrol	1854.69	1953.25	2526.66	2570.4	2904.99	3034.45	5190.36	3995.63	3939.7	4483.15	4918.83	4304.15	0.854022	3.5948e-05	1.21889	up	-2.32596	C20H30O4	379.212	7.4016	C09125	--	--	--	--	--	--	--	--	--	--	--
Psidial B	17.3941	18.2898	6.34867	3.87415	8.08233	4.53083	377.236	530.726	450.729	493.667	406.02	642.35	5.63134	6.47576e-05	1.28814	up	3.74793	C30H36O6	537.251	7.4016	--	--	--	--	--	--	--	--	--	--	--	--
13-methylmyristic acid	46.1803	47.2279	38.2505	26.1801	49.8892	56.4011	819.548	674.745	573.273	841.732	715.463	697.375	4.03243	1.18286e-05	1.31082	up	-2.40552	C15H30O2	287.222	7.40873	--	--	LMFA01020009	Fatty Acyls [FA]	Fatty Acids and Conjugates [FA01]	Branched fatty acids [FA0102]	HMDB0061707	--	Organic compounds	Lipids and lipid-like molecules	Fatty Acyls	Fatty acids and conjugates
1,2-Dimethoxy-3-propylbenzene	1403.14	1448.63	592.568	597.823	1118.38	1171.19	3.61859e-09	3.61859e-09	3.61859e-09	11.0986	6.17918	3.61859e-09	-8.51754	0.00103946	1.20888	down	-4.08247	C11H16O2	225.112	7.41587	--	--	--	--	--	--	--	--	--	--	--	--
Panaxynol	52549.8	55204.3	28099.9	28445.7	42735.9	44600.9	2583.4	2400.69	2291.57	3301.93	2388.82	2680.6	-4.00738	0.000406098	1.24626	down	-1.55099	C17H24O	289.181	7.41587	C08450	--	LMFA05000019	Fatty Acyls [FA]	Fatty alcohols [FA05]	--	HMDB0039588	81203-57-8	Organic compounds	Lipids and lipid-like molecules	Fatty Acyls	Fatty alcohols
Fargesone A	3435.02	3476.06	2008.83	2070.64	3149.24	3297.61	107.726	186.351	58.9319	201.177	32.0109	170.358	-4.5266	0.000155701	1.26996	down	-26.1587	C21H24O6	407.117	7.41587	C10563	--	--	--	--	--	--	--	--	--	--	--
Naringin Dihydrochalcone	34523.2	35835.2	13743.1	13693.1	25002.3	26245.5	2126.63	2305.6	2233.85	1933.26	1670.3	2538.05	-3.54064	0.00218265	1.16915	down	12.9885	C27H34O14	603.177	0.63005	--	--	--	--	--	--	HMDB0255461	--	Organic compounds	Phenylpropanoids and polyketides	Flavonoids	Flavonoid glycosides
9Z,12Z-Linoleic acid	182.496	178.441	238.74	176.403	205.63	199.436	233.125	214.127	184.129	360.232	172.973	177.443	0.184229	0.412555	0.360869	unchanged	-5.04382	C18H32O2	325.237	7.44372	--	--	LMFA01030120	Fatty Acyls [FA]	Fatty Acids and Conjugates [FA01]	Unsaturated fatty acids [FA0103]	HMDB0000673	60-33-3	Organic compounds	Lipids and lipid-like molecules	Fatty Acyls	Lineolic acids and derivatives
(13S,14R)-1,8-Dihydroxy-13-O-acetyl-N-methylcanadine	15.0554	3.61859e-09	10.1255	0.0119458	14.153	23.2733	179.61	626.517	507.05	263.353	199.431	616.875	5.25598	0.00600453	1.09502	up	-1.60816	C23H26NO8+	479.135	7.43658	C21589	Isoquinoline alkaloid biosynthesis(ko00950);;Metabolic pathways(ko01100);;Biosynthesis of secondary metabolites(ko01110)	--	--	--	--	--	--	--	--	--	--
4-Androsten-17.beta.-ol-3-one glucosiduronate	48936.9	46321.5	31756.8	32267.6	45170.3	43896.8	18651.7	18025.4	13546.5	23265.5	17478.7	12587.7	-1.26197	0.000147584	1.2149	down	21.4671	C25H36O8	973.5	7.44372	--	--	--	--	--	--	--	--	--	--	--	--
2-phenylbut-2-enal	288.793	303.361	299.956	263.471	220.836	217.644	176.283	133.712	164.19	131.94	123.333	113.828	-0.918612	0.000117829	1.20574	down	-0.467264	C10H10O	337.144	7.45085	--	--	--	--	--	--	HMDB0031619	4411-89-6	Organic compounds	Benzenoids	Benzene and substituted derivatives	Phenylacetaldehydes
p-Menth-1-ene-3,6-diol	665.737	793.962	116.37	131.37	817.402	832.637	4644.24	3318.01	2497.36	5026.51	4949.09	2848.59	2.79388	0.000479784	1.21357	up	-1.90483	C10H18O2	385.259	7.458	--	--	--	--	--	--	--	--	--	--	--	--
2,3-Dinor-11b-PGF2a	2762.47	2904.48	1853.32	2005.85	2279.07	2466.11	18063.7	12959.3	9592.74	19339.7	14806.5	18452.8	2.70744	0.000339072	1.24802	up	-1.41711	C18H30O5	325.202	7.47227	--	--	--	--	--	--	HMDB0002277	--	Organic compounds	Lipids and lipid-like molecules	Fatty Acyls	Eicosanoids
L-Urobilinogen	1049.39	976.453	420.694	487.16	1036.85	1103.76	360.005	175.133	273.086	231.981	297.115	194.67	-1.72781	0.00460805	1.09559	down	21.8976	C33H48N4O6	641.369	7.47227	C05789	Porphyrin metabolism(ko00860)	--	--	--	--	HMDB0004157	17095-63-5	Organic compounds	Organoheterocyclic compounds	Tetrapyrroles and derivatives	Bilirubins
2-Descarboxy-betanidin	4398.83	4549.51	6988.58	7112.67	6654.82	6642.34	3061.41	2897.65	2925.76	2811.41	2701.46	3029.34	-1.0605	0.00148049	1.18574	down	10.713	C17H17N2O6+	735.223	0.63005	C17757	Betalain biosynthesis(ko00965)	--	--	--	--	--	--	--	--	--	--
15-keto-PGF1伪	1531.21	1604.45	1510.8	1510.71	1912.04	1989.04	7418.23	7017.82	6369.48	7331.58	7382.72	7586.59	2.09952	1.25491e-08	1.32487	up	-4.33374	C20H34O5	353.232	7.50082	--	--	LMFA03010150	Fatty Acyls [FA]	Eicosanoids [FA03]	Prostaglandins [FA0301]	HMDB0060045	--	Organic compounds	Lipids and lipid-like molecules	Fatty Acyls	Eicosanoids
Stevioside	611.462	620.49	3.61859e-09	432.783	149.641	366.028	1068.02	2478.44	4982.68	2413.3	1246.4	1895.85	2.69146	0.017906	0.973575	unchanged	4.41229	C38H60O18	839.351	7.50082	C09189	Diterpenoid biosynthesis(ko00904);;Biosynthesis of terpenoids and steroids(ko01062);;Biosynthesis of secondary metabolites(ko01110)	LMPR01040119	Prenol Lipids [PR]	Isoprenoids [PR01]	C20 isoprenoids (diterpenes) [PR0104]	HMDB0034945	57817-89-7	Organic compounds	Lipids and lipid-like molecules	Prenol lipids	Terpene glycosides
Ardisiacrispin A	5936.64	6022.27	12299.1	14109.7	16795.4	16754.4	9738.64	6760.24	5357.55	4212.55	6631.94	5471.31	-0.913821	0.0382861	0.838923	unchanged	0.345049	C52H84O22	1105.55	7.50795	--	--	--	--	--	--	HMDB0248569	--	Organic compounds	Lipids and lipid-like molecules	Prenol lipids	Triterpenoids
PC(16:1(9Z)/0:0)	30957.7	30831	1911.67	1782.22	4896.22	5064.71	1571.03	1787.54	2048.71	2502.3	1854.95	1846.94	-2.69985	0.127206	0.670293	unchanged	0.524614	C24H48NO7P	538.315	7.50795	--	--	LMGP01050022	Glycerophospholipids [GP]	Glycerophosphocholines [GP01]	Monoacylglycerophosphocholines [GP0105]	HMDB0010383	76790-27-7	Organic compounds	Lipids and lipid-like molecules	Glycerophospholipids	Glycerophosphocholines
D-Urobilinogen	339.907	253.958	66.4431	103.339	172.27	202.078	508.935	257.274	322.703	480.252	386.24	317.819	0.998244	0.00803656	0.963782	unchanged	-7.46562	C33H42N4O6	625.275	7.50795	C05791	Porphyrin metabolism(ko00860);;Metabolic pathways(ko01100);;Biosynthesis of secondary metabolites(ko01110)	--	--	--	--	HMDB0004158	17208-65-0	Organic compounds	Organoheterocyclic compounds	Tetrapyrroles and derivatives	Bilirubins
9-Hydroxy-13-oxo-10-octadecenoic Acid	297.289	359.324	171.844	189.219	527.572	539.711	1300.99	1579.59	1190.79	1418.04	1487.99	1597.73	2.04014	3.66464e-07	1.28771	up	-2.9055	C18H32O4	347.199	7.51508	--	--	LMFA02000172	Fatty Acyls [FA]	Octadecanoids [FA02]	Other Octadecanoids [FA0200]	--	--	--	--	--	--
9,12,13-Trihydroxy-10,15-octadecadienoic acid	192.418	169.705	104.649	124.93	334.251	309.355	631.92	753.246	583.554	719.597	775.757	756.994	1.77274	2.35958e-06	1.2705	up	-3.1167	C18H32O5	349.199	7.51508	--	--	LMFA02000220	Fatty Acyls [FA]	Octadecanoids [FA02]	Other Octadecanoids [FA0200]	--	--	--	--	--	--
3-O-alpha-Mycarosylerythronolide B	850.122	795.691	217.721	537.403	823.916	976.721	1163.02	845.54	2391.38	2006.3	1321.39	1224.08	1.09123	0.0193521	0.917122	unchanged	27.1626	C28H50O10	591.353	7.51508	C06630	Biosynthesis of 12-, 14- and 16-membered macrolides(ko00522);;Metabolic pathways(ko01100);;Biosynthesis of secondary metabolites(ko01110)	--	--	--	--	--	--	--	--	--	--
2,3,6,23-Tetrahydroxyurs-12-en-28-oic acid (Madecassic acid)	946.426	987.603	512.456	537.776	870.31	852.848	2013.16	2436.1	2103.81	3583.58	2140.44	3123.37	1.70997	0.000636231	1.19499	up	-18.7666	C30H48O6	1053.67	7.52937	--	--	--	--	--	--	--	--	--	--	--	--
Gluconolactone	8528.02	8830.7	3966.89	3885.55	2887.25	2966.31	3400.31	2621.21	2721.63	3147.69	3104.68	2832.71	-0.801115	0.106953	0.705043	unchanged	-4.58184	C6H10O6	177.04	0.644333	C00198	Pentose phosphate pathway(ko00030);;Metabolic pathways(ko01100);;Biosynthesis of secondary metabolites(ko01110);;Microbial metabolism in diverse environments(ko01120);;Carbon metabolism(ko01200)	--	--	--	--	HMDB0000150	90-80-2	Organic compounds	Organic oxygen compounds	Organooxygen compounds	Carbohydrates and carbohydrate conjugates
6-endo-Hydroxycineole	845.055	829.828	507.639	517.923	1135.72	1061.1	3.61859e-09	3.61859e-09	3.61859e-09	3.61859e-09	3.61859e-09	3.61859e-09	-37.7147	0.0006317	1.22812	down	9.56224	C10H18O2	191.107	7.54363	C03092	Monoterpenoid biosynthesis(ko00902);;Biosynthesis of secondary metabolites(ko01110)	LMPR0102090065	Prenol Lipids [PR]	Isoprenoids [PR01]	C10 isoprenoids (monoterpenes) [PR0102]	HMDB0059610	--	Organic compounds	Organoheterocyclic compounds	Oxanes	--
D-Fructose	24953.3	25219.2	65892.7	67549.3	40244.9	41845.9	3556.08	4800.91	4260.26	2902.9	2850.72	4331.09	-3.54894	0.00323245	1.1443	down	-4.29475	C6H12O6	179.055	0.6372	C00095	Fructose and mannose metabolism(ko00051);;Galactose metabolism(ko00052);;Starch and sucrose metabolism(ko00500);;Metabolic pathways(ko01100);;Biosynthesis of secondary metabolites(ko01110);;Microbial metabolism in diverse environments(ko01120);;ABC transporters(ko02010);;Phosphotransferase system (PTS)(ko02060);;Taste transduction(ko04742);;Insulin resistance(ko04931);;Carbohydrate digestion and …	--	--	--	--	HMDB0000660	53188-23-1	Organic compounds	Organic oxygen compounds	Organooxygen compounds	Carbohydrates and carbohydrate conjugates
N1-Acetylspermine	795.028	786.098	434.844	499.997	970.755	984.093	18.6372	19.5779	16.7173	33.1015	19.9639	9.61433	-5.24843	0.000596487	1.23037	down	4.79965	C12H28N4O	279.197	7.54363	C02567	--	--	--	--	--	HMDB0001186	25593-72-0	Organic compounds	Organic acids and derivatives	Carboxylic acids and derivatives	Carboxylic acid derivatives
Astragaloside II	40641.6	40960.4	26353.8	28697.5	27741.6	30057.6	11742.8	6458.62	5117.11	6024.15	8487.39	6520.51	-2.13239	9.69728e-05	1.254	down	2.63141	C43H70O15	861.443	7.54363	C17798	--	--	--	--	--	--	--	--	--	--	--
Tetranor-12(R)-HETE	243.147	248.198	63.4448	66.6852	86.3646	92.9693	20.2904	13.2719	29.1063	27.4142	14.091	36.8927	-2.50508	0.0274395	0.929631	unchanged	-4.53495	C16H26O3	265.18	7.55078	--	--	--	--	--	--	--	--	--	--	--	--
Glaucocalyxin A	102.915	96.8103	122.511	120.369	203.832	185.282	104.086	85.3487	69.4318	103.799	114.772	116.322	-0.48622	0.0870452	0.710647	unchanged	-3.4023	C20H28O4	331.19	7.55078	--	--	--	--	--	--	HMDB0252739	--	Organic compounds	Lipids and lipid-like molecules	Prenol lipids	Diterpenoids
11-Dehydro-thromboxane B2	1357.29	1364.25	543.727	547.799	855.051	853.076	3106.98	2553.06	2690.1	2897.04	2675.37	2795.71	1.59837	6.20776e-06	1.28188	up	5.30867	C20H32O6	389.197	7.55078	C05964	Arachidonic acid metabolism(ko00590);;Metabolic pathways(ko01100);;Serotonergic synapse(ko04726)	LMFA03030014	Fatty Acyls [FA]	Eicosanoids [FA03]	Thromboxanes [FA0303]	HMDB0004242	67910-12-7	Organic compounds	Lipids and lipid-like molecules	Fatty Acyls	Eicosanoids
Saikosaponin N	17735.9	17723.7	5868.18	6100.59	7160.96	7250.45	2024.63	1837.95	2027.22	2064.72	2190.71	1857.37	-2.36519	0.0168655	0.994696	unchanged	42.4485	C48H78O18	987.557	7.55078	--	--	--	--	--	--	--	--	--	--	--	--
Hexadecanedioic acid	1360.94	1335.08	1759.55	1763.4	1388.57	1421.06	2966.84	2632.37	1710.32	2258.18	2722.16	2789.66	0.74002	0.00178528	1.12312	up	-2.52409	C16H30O4	285.206	7.56505	C19615	Cutin, suberine and wax biosynthesis(ko00073);;Metabolic pathways(ko01100)	LMFA01170022	Fatty Acyls [FA]	Fatty Acids and Conjugates [FA01]	Dicarboxylic acids [FA0117]	HMDB0000672	505-54-4	Organic compounds	Lipids and lipid-like molecules	Fatty Acyls	Fatty acids and conjugates
Heptadecanoic acid	23741.3	24062.3	8394.83	8898.78	15809.9	15745.7	447186	456390	324141	520127	407172	538711	4.80065	3.55697e-05	1.29761	up	-3.74434	C17H34O2	315.253	7.57218	--	--	LMFA01010017	Fatty Acyls [FA]	Fatty Acids and Conjugates [FA01]	Straight chain fatty acids [FA0101]	HMDB0002259	506-12-7	Organic compounds	Lipids and lipid-like molecules	Fatty Acyls	Fatty acids and conjugates
Dopamine	1309.06	1441.87	1881.29	1979.4	2325.78	2288.66	177.063	223.456	258.862	185.52	143.827	240.059	-3.19154	0.000184744	1.26466	down	7.67221	C8H11NO2	198.078	0.644333	C03758	Tyrosine metabolism(ko00350);;Isoquinoline alkaloid biosynthesis(ko00950);;Betalain biosynthesis(ko00965);;Biosynthesis of plant secondary metabolites(ko01060);;Biosynthesis of alkaloids derived from shikimate pathway(ko01063);;Metabolic pathways(ko01100);;Biosynthesis of secondary metabolites(ko01110);;cAMP signaling pathway(ko04024);;Neuroactive ligand-receptor interaction(ko04080);;Gap junctio…	--	--	--	--	HMDB0000073	62-31-7	Organic compounds	Benzenoids	Phenols	Benzenediols
Oxoadipic acid	8298.51	8744.89	31068.8	32206.7	14787.6	14793.2	2444.23	2029.46	2543.78	2012.34	2512.17	2071.17	-3.01311	0.0143717	1.01227	down	-5.52521	C6H8O5	205.034	0.6372	--	--	LMFA01170121	Fatty Acyls [FA]	Fatty Acids and Conjugates [FA01]	Dicarboxylic acids [FA0117]	HMDB0000225	3184-35-8	Organic compounds	Organic acids and derivatives	Keto acids and derivatives	Medium-chain keto acids and derivatives
3alpha,7alpha-Dihydroxy-5beta-cholestan-26-al	1343.53	1334.28	977.918	947.443	1707.65	1715.12	3042.34	4509.23	3010.47	3279.9	3382.92	3783.41	1.38822	3.89418e-05	1.24253	up	16.1226	C27H46O3	453.321	7.5936	C05445	Primary bile acid biosynthesis(ko00120);;Metabolic pathways(ko01100)	LMST04030162	Sterol Lipids [ST]	Bile acids and derivatives [ST04]	C27 bile acids, alcohols, and derivatives [ST0403]	--	--	--	--	--	--
Bacopaside I	175.871	198.321	94.725	103.371	109.857	104.267	1099.21	798.79	931.261	967.124	1056.68	836.078	2.85485	2.35893e-06	1.30812	up	-21.7783	C46H74O20S	999.403	7.5936	--	--	--	--	--	--	HMDB0248841	--	Organic compounds	Lipids and lipid-like molecules	Prenol lipids	Triterpenoids
Cucurbitacin A	4090.53	4122.92	2637.44	2646.94	3848.15	4127.27	5033.13	4743.3	5274.96	4085.22	4380.01	4641.72	0.391021	0.0122421	0.955808	unchanged	43.7501	C32H46O9	1193.68	7.60073	C08793	--	LMST01010103	Sterol Lipids [ST]	Sterols [ST01]	Cholesterol and derivatives [ST0101]	HMDB0302593	--	Organic compounds	Lipids and lipid-like molecules	Steroids and steroid derivatives	Cucurbitacins
TOFA	1917.5	1875.23	2493.81	2452.86	7185.48	7306.08	596.865	932.003	620.845	761.502	821.274	909.984	-2.32308	0.0341506	0.89276	unchanged	-26.5519	C19H32O4	323.214	7.60073	--	--	--	--	--	--	--	--	--	--	--	--
2-Pentyl-3-phenyl-2-propenal	151.5	139.009	142.846	137.519	206.541	194.895	1548.4	1462.41	1618.61	1689.09	1597.56	1618.95	3.29375	3.18676e-09	1.32945	up	11.9516	C14H18O	403.269	7.60073	--	--	--	--	--	--	HMDB0031313	122-40-7	Organic compounds	Phenylpropanoids and polyketides	Cinnamaldehydes	--
Divinylchlorophyll a	2774.42	2954.12	2162.5	2342.34	3049.31	3234.78	1140.02	906.402	926.941	1196.42	1192.31	932.196	-1.39188	7.16531e-05	1.26303	down	2.51612	C55H70MgN4O5	925.491	7.60073	C11850	Porphyrin metabolism(ko00860)	--	--	--	--	--	--	--	--	--	--
trans-EKODE-(E)-Ib	133016	134109	118353	115166	184020	192107	54358.8	58613	45939.9	74878.4	60206.7	63742.8	-1.29329	0.00099818	1.18056	down	-1.5855	C18H30O4	309.207	7.60788	--	--	--	--	--	--	--	--	--	--	--	--
Undecylprodigiosin	15137.6	15876.8	10968.8	14199.2	9520.75	14222.9	4023.61	3352.74	5939.97	3305.65	8431.68	3945.04	-1.46268	8.78947e-05	1.20259	down	22.535	C25H35N3O	438.265	7.60788	C12023	Prodigiosin biosynthesis(ko00333);;Metabolic pathways(ko01100);;Biosynthesis of secondary metabolites(ko01110)	--	--	--	--	HMDB0259405	--	Organic compounds	Organoheterocyclic compounds	Pyrroles	Substituted pyrroles
Pro-Asn	168.531	163.718	3.61859e-09	3.61859e-09	51.7477	57.46	1153.24	1048.43	1329.82	1323.7	1197.71	1204.78	4.03916	5.04412e-09	1.31818	up	-2.17005	C9H15N3O4	228.098	0.644333	--	--	--	--	--	--	HMDB0029012	--	Organic compounds	Organic acids and derivatives	Carboxylic acids and derivatives	Amino acids, peptides, and analogues
Ethynyl Estradiol	10888.6	10884.9	6429.3	8257.31	12576.1	13229.4	5730.19	5621.53	7772.06	8795.4	4963.86	6375.35	-0.665435	0.0136758	0.940045	unchanged	9.76129	C20H24O2	591.354	7.61502	C07534	--	--	--	--	--	HMDB0001926	57-63-6	Organic compounds	Lipids and lipid-like molecules	Steroids and steroid derivatives	Estrane steroids
5S,8R-DiHODE; (5S,8R,9Z,12Z)-5,8-Dihydroxyoctadeca-9,12-dienoate	137741	140021	184729	185542	372783	384727	15016.4	19385.6	16110	24716.8	17645.9	17739.9	-3.66751	0.00560846	1.09732	down	0.0147432	C18H32O4	311.222	7.63643	--	--	--	--	--	--	--	--	--	--	--	--
3alpha,7alpha,12alpha,26-Tetrahydroxy-5beta-cholestane	113.711	84.129	17.0377	15.0653	122.845	125.328	1020.13	1547.16	1111.69	1351.83	1136.07	1455.27	3.99477	1.83287e-05	1.29739	up	11.2202	C27H48O4	471.33	7.63643	C05446	Primary bile acid biosynthesis(ko00120);;Metabolic pathways(ko01100)	LMST04030014	Sterol Lipids [ST]	Bile acids and derivatives [ST04]	C27 bile acids, alcohols, and derivatives [ST0403]	HMDB0001231	862-53-3	Organic compounds	Lipids and lipid-like molecules	Steroids and steroid derivatives	Bile acids, alcohols and derivatives
5-O-beta-D-Mycaminosyltylonolide	1218.39	1203.14	222.959	199.878	374.551	361.148	34.3613	18.7941	22.9556	38.6618	54.0194	20.7255	-4.23958	0.0346344	0.899848	unchanged	-0.154286	C31H51NO10	632.321	7.64357	C12002	Biosynthesis of 12-, 14- and 16-membered macrolides(ko00522);;Metabolic pathways(ko01100);;Biosynthesis of secondary metabolites(ko01110)	--	--	--	--	--	--	--	--	--	--
PC(18:1(11Z)/20:3(8Z,11Z,14Z))	31081.7	30307.8	4060.34	4282.92	16521.8	16906.8	695.468	383.993	651.287	591.582	1248.83	528.877	-4.65312	0.019093	0.977551	unchanged	-14.6674	C46H84NO8P	830.556	7.64357	--	--	LMGP01012155	Glycerophospholipids [GP]	Glycerophosphocholines [GP01]	Diacylglycerophosphocholines [GP0101]	HMDB0008080	--	Organic compounds	Lipids and lipid-like molecules	Glycerophospholipids	Glycerophosphocholines
Teprenone	716.905	756.026	860.956	875.535	937.297	976.548	733.904	696.653	654.045	973.856	728.004	737.674	-0.179422	0.136406	0.607223	unchanged	7.44816	C23H38O	365.264	7.6507	C13297	--	--	--	--	--	HMDB0031846	3796-70-1	Organic compounds	Lipids and lipid-like molecules	Prenol lipids	Monoterpenoids
LysoPC 18-2	14702.6	15041.8	2098.19	2063.37	3892.48	3849.05	537.744	367.264	325.978	462.875	562.804	342.257	-4.00224	0.0498614	0.84404	unchanged	4.58318	C26H50NO7P	554.304	7.6507	--	--	--	--	--	--	--	--	--	--	--	--
9(S)-HOTrE	553717	571812	346174	341650	298224	309413	372926	338595	313901	360142	365452	402446	-0.168939	0.430157	0.352575	unchanged	-2.2259	C18H30O3	293.212	7.66498	C16326	alpha-Linolenic acid metabolism(ko00592)	--	--	--	--	HMDB0247705	--	Organic compounds	Lipids and lipid-like molecules	Fatty Acyls	Lineolic acids and derivatives
11-deoxy-PGF1伪	1900.21	1966.83	1162.66	1286.11	2272.93	2043.22	3693.35	5258.89	3292.92	4763.82	3550.31	5076.86	1.26977	0.000291568	1.19382	up	-0.30957	C20H36O4	385.259	7.65783	--	--	--	--	--	--	--	--	--	--	--	--
Cortisol	3632.04	3614.07	4770.57	4578.89	3460.63	3663.14	3636.44	2451.45	2631.21	2676.89	3055.56	2757.39	-0.462906	0.00430065	1.01977	down	-7.49784	C21H30O5	361.199	7.66498	C00735	Steroid hormone biosynthesis(ko00140);;Metabolic pathways(ko01100);;Neuroactive ligand-receptor interaction(ko04080);;Cortisol synthesis and secretion(ko04927);;Cushing syndrome(ko04934);;Aldosterone-regulated sodium reabsorption(ko04960);;Bile secretion(ko04976);;Pathways in cancer(ko05200);;Prostate cancer(ko05215);;Glucocorticoid and mineralocorticoid receptor agonists/antagonists(ko07225)	LMST02030001	Sterol Lipids [ST]	Steroids [ST02]	C21 steroids (gluco/mineralocorticoids, progestogins) and derivatives [ST0203]	HMDB0000063	50-23-7	Organic compounds	Lipids and lipid-like molecules	Steroids and steroid derivatives	Hydroxysteroids
dimyristoyl phosphatidate	3805.15	3938.75	3295.65	3133.78	5049.45	5464.92	3457.88	2664.45	2982.99	3799.35	3426.88	3438.91	-0.320447	0.0928791	0.697047	unchanged	23.8807	C31H59O8P-2	625.378	7.66498	--	--	--	--	--	--	HMDB0251413	--	Organic compounds	Lipids and lipid-like molecules	Glycerophospholipids	Glycerophosphates
PS(17:0/19:0)	443749	449538	16341.6	15938.7	28007.5	28170.4	2780.27	1881.55	1561.12	3510.08	4847.25	2421.4	-5.8516	0.132443	0.662158	unchanged	2.57964	C42H82NO10P	812.544	7.66498	--	--	LMGP03010237	Glycerophospholipids [GP]	Glycerophosphoserines [GP03]	Diacylglycerophosphoserines [GP0301]	--	--	--	--	--	--
Terpendole E	280.647	268.02	307.118	295.442	0.257143	30.3733	383.75	343.984	194.814	440.952	325.772	482.608	0.877887	0.0450594	0.78203	unchanged	19.2209	C28H39NO3	919.601	7.66498	C20536	Indole diterpene alkaloid biosynthesis(ko00403);;Biosynthesis of secondary metabolites(ko01110)	--	--	--	--	--	--	--	--	--	--
Zeaxanthin diglucoside	3943.9	4007.73	2488.75	2486.97	2267.8	2375.9	2109.25	1698.41	1410.7	1889.36	1800.21	2138.19	-0.669659	0.0207193	0.936952	unchanged	38.9294	C52H76O12	937.567	7.66498	C15969	Carotenoid biosynthesis(ko00906);;Biosynthesis of secondary metabolites(ko01110)	LMPR01070099	Prenol Lipids [PR]	Isoprenoids [PR01]	C40 isoprenoids (tetraterpenes) [PR0107]	--	--	--	--	--	--
DG(16:1(9Z)/16:1(9Z)/0:0)	613.471	576.412	455.888	458.318	396.792	351.733	1724.63	1347.76	1447.29	1436.41	1722.61	1515.64	1.68846	3.86483e-07	1.29923	up	-0.724897	C35H64O5	609.473	7.67212	--	--	LMGL02010011	Glycerolipids [GL]	Diradylglycerols [GL02]	Diacylglycerols [GL0201]	HMDB0007128	--	Organic compounds	Lipids and lipid-like molecules	Glycerolipids	Diradylglycerols
PC(20:5(5Z,8Z,11Z,14Z,17Z)/P-18:1(11Z))	476.193	485.367	189.047	205.64	477.719	593.951	356.096	202.76	321.636	498.109	465.773	211.394	-0.240042	0.482582	0.298861	unchanged	24.7936	C46H80NO7P	834.585	7.67212	--	--	--	--	--	--	HMDB0008523	--	Organic compounds	Lipids and lipid-like molecules	Glycerophospholipids	Glycerophosphocholines
Kadsuracoccinic acid A	900.189	1064.04	588.277	607.29	1057.77	1099.62	1353.8	912.059	960.797	989.105	1006.89	994.254	0.225532	0.227091	0.515794	unchanged	6.97878	C30H44O4	981.653	7.67925	--	--	--	--	--	--	--	--	--	--	--	--
1,4-Decanolide	482.168	459.989	220.718	253.147	491.146	486.293	16.1206	39.0574	7.54244	51.089	28.1538	58.9922	-3.57415	0.00075066	1.21407	down	-4.6786	C9H16O2	155.107	7.69353	--	--	--	--	--	--	--	--	--	--	--	--
Palmitoleamide	3.61859e-09	3.61859e-09	3.61859e-09	3.61859e-09	15.5462	14.9561	1193.53	1594.13	1271.29	1578.22	1303.67	1496.18	8.11167	5.56342e-06	1.31658	up	31.6797	C16H31NO	298.247	7.69353	--	--	LMFA08010010	Fatty Acyls [FA]	Fatty amides [FA08]	Primary amides [FA0801]	HMDB0256086	--	Organic compounds	Lipids and lipid-like molecules	Fatty Acyls	Fatty amides
N1-Methyl-4-pyridone-5-carboxamide	431.116	422.522	1666.03	1747.02	758.03	756.305	198.722	182.645	247.213	209.508	204.122	184.598	-2.23641	0.0260353	0.939149	unchanged	0.196636	C7H8N2O2	349.115	0.644333	C05843	Nicotinate and nicotinamide metabolism(ko00760);;Metabolic pathways(ko01100)	--	--	--	--	HMDB0004194	769-49-3	Organic compounds	Organoheterocyclic compounds	Pyridines and derivatives	Pyridinecarboxylic acids and derivatives
PA(16:1(9Z)/0:0)	1096.31	922.898	1123.6	1082.56	1522.32	1555.41	1383.35	1960.57	1359.53	1846.76	1577.94	2466.2	0.536715	0.0251844	0.868063	unchanged	-8.16277	C19H37O7P	429.199	7.68638	--	--	LMGP10050016	Glycerophospholipids [GP]	Glycerophosphates [GP10]	Monoacylglycerophosphates [GP1005]	HMDB0062323	--	Organic compounds	Lipids and lipid-like molecules	Glycerophospholipids	Glycerophosphates
2-octaprenylphenol	3.61859e-09	3.61859e-09	3.61859e-09	3.61859e-09	3.61859e-09	3.61859e-09	804.591	815.059	630.239	780.503	675.942	738.878	37.575	2.14321e-06	1.32366	up	-18.0452	C46H70O	637.524	7.69353	C05810	--	--	--	--	--	HMDB0304080	--	Organic compounds	Lipids and lipid-like molecules	Prenol lipids	Polyprenylphenols
(9Z,11E)-(13S)-13-Hydroperoxyoctadeca-9,11-dienoic acid	1409.3	1364.07	1734.87	1846.08	1938.47	2145.14	3769.4	3988.51	3421.24	4157.92	3771.87	4281.46	1.16408	2.61996e-07	1.29045	up	11.4997	C18H32O4	669.466	7.68638	C04717	Linoleic acid metabolism(ko00591);;Metabolic pathways(ko01100)	--	--	--	--	HMDB0003871	33964-75-9	Organic compounds	Lipids and lipid-like molecules	Fatty Acyls	Lineolic acids and derivatives
IPC 20:0;3/26:0;0	8904.18	8786.28	704.177	722.694	1424.9	1340.41	1332.21	1293.76	1049.2	1327.82	1228.94	1234.53	-1.55129	0.204807	0.561334	unchanged	22.241	C52H104NO12P	986.726	7.69353	--	--	--	--	--	--	--	--	--	--	--	--
1-Ethyl-2-hydroxyethyl glucosinolate	710.923	489.185	521.192	597.423	322.785	448.55	4750.84	2474.2	4020.72	4280.06	4611.78	3178.04	2.91559	0.000202363	1.26082	up	-7.70938	C11H21NO10S2	412.032	0.644333	--	--	--	--	--	--	--	--	--	--	--	--
PC(22:0/18:3(9Z,12Z,15Z))	56.5932	56.897	14.0627	15.5763	28.1513	51.585	30.5846	108.535	380.709	24.3797	33.0331	20.1391	1.42248	0.33221	0.429929	unchanged	1.95401	C48H90NO8P	860.617	7.71493	--	--	LMGP01011990	Glycerophospholipids [GP]	Glycerophosphocholines [GP01]	Diacylglycerophosphocholines [GP0101]	HMDB0008535	--	Organic compounds	Lipids and lipid-like molecules	Glycerophospholipids	Glycerophosphocholines
trans,trans-2,4-decadienal	1266.71	1317.81	235.644	246.916	599.021	608.175	72.504	125.347	107.243	136.745	105	203.504	-2.51006	0.0295283	0.919337	unchanged	-10.7859	C10H16O	349.235	7.72922	--	--	--	--	--	--	--	--	--	--	--	--
Isoverticine	2042.52	1995.83	1113.98	1044.98	2028.6	1820.51	5334.07	5990.9	4048.52	4983.22	4569.8	5434.43	1.59554	4.17074e-06	1.27348	up	-7.79135	C27H45NO3	466.306	7.72922	--	--	--	--	--	--	--	--	--	--	--	--
6alpha-Hydroxy-castasterone	6.31954	17.5323	55.4723	24.7236	16.1397	16.7083	219.477	450.671	447.152	890.539	307.177	611.867	4.41822	0.0049428	1.10635	up	7.46285	C28H50O5	487.344	7.72922	--	--	--	--	--	--	HMDB0304235	--	Organic compounds	Lipids and lipid-like molecules	Steroids and steroid derivatives	Bile acids, alcohols and derivatives
Spirilloxanthin	1016.32	852.916	963.489	550.438	2524.86	2119.48	17994.5	27464.2	17783	22598.4	19608.1	26521	4.03911	5.16198e-05	1.28699	up	7.98309	C42H60O2	641.462	7.72922	C15881	Carotenoid biosynthesis(ko00906);;Metabolic pathways(ko01100);;Biosynthesis of secondary metabolites(ko01110)	LMPR01070122	Prenol Lipids [PR]	Isoprenoids [PR01]	C40 isoprenoids (tetraterpenes) [PR0107]	HMDB0258426	--	Organic compounds	Lipids and lipid-like molecules	Prenol lipids	Tetraterpenoids
LysoPC 161	3032.65	3312.8	3388.81	3428.08	4524.42	4761.76	5551.17	5902.24	5950.11	6782.47	4938.72	6662.99	0.672844	0.000272449	1.15659	up	-1.1492	C24H48NO7P	1031.63	7.74348	--	--	--	--	--	--	--	--	--	--	--	--
15-Deoxy-Delta12,14-PGJ2	297.754	284.361	932.44	977.215	878.897	820.953	1145.32	939.557	795.84	931.572	2837.56	1105.46	0.887677	0.125665	0.640607	unchanged	-2.93249	C20H28O3	351.172	7.74348	C14717	Arachidonic acid metabolism(ko00590)	--	--	--	--	HMDB0005079	87893-55-8	Organic compounds	Lipids and lipid-like molecules	Fatty Acyls	Eicosanoids
PA(12:0/16:1(9Z))	2756.17	2982.5	3580.26	4313.85	6637.08	8640.89	2829.74	1753.86	2682.77	1984.83	3986.3	1961.5	-0.927629	0.0631958	0.769762	unchanged	26.3326	C31H59O8P	625.38	7.74348	--	--	LMGP10010047	Glycerophospholipids [GP]	Glycerophosphates [GP10]	Diacylglycerophosphates [GP1001]	--	--	--	--	--	--
PG(14:0/19:0)	10.036	2.51899	30.083	7.48101	60.9288	2.31319	3.61859e-09	1.68789	0.0775053	6.43912	3.61859e-09	4.54504	-3.15241	0.134689	0.647469	unchanged	42.668	C39H77O10P	781.555	7.73635	--	--	LMGP04010100	Glycerophospholipids [GP]	Glycerophosphoglycerols [GP04]	Diacylglycerophosphoglycerols [GP0401]	--	--	--	--	--	--
2(R)-HPOT	73.8426	80.9476	206.051	240.677	342.598	310.68	8.02689	24.8675	8.12466	31.9065	49.7201	23.1162	-3.10577	0.00987863	1.0398	down	0.773455	C18H30O4	345.184	7.75063	C16341	alpha-Linolenic acid metabolism(ko00592);;Biosynthesis of secondary metabolites(ko01110)	--	--	--	--	--	--	--	--	--	--
12(S)-hydroxy-16-Heptadecynoic Acid	2182.64	2252.58	1591.6	1589.62	2243.76	2318.83	13916.7	15142.1	13933.1	17667.7	13854.1	15392.1	2.88401	1.75032e-06	1.31816	up	-1.03945	C17H30O3	281.212	7.7642	--	--	--	--	--	--	--	--	--	--	--	--
15-keto-Prostaglandin E2	1428.18	1480.75	311.31	324.312	836.534	829.169	555.307	654.142	553.573	670.16	606.053	770.579	-0.451632	0.3159	0.442814	unchanged	4.66164	C20H30O5	349.204	7.77133	C04707	Arachidonic acid metabolism(ko00590)	LMFA03010030	Fatty Acyls [FA]	Eicosanoids [FA03]	Prostaglandins [FA0301]	HMDB0003175	26441-05-4	Organic compounds	Lipids and lipid-like molecules	Fatty Acyls	Eicosanoids
Docosanamide	35.5082	23.3358	43.4015	68.515	346.596	314.565	0.0918875	4.26367	3.61859e-09	3.61859e-09	25503.8	3.61859e-09	4.93837	0.377719	0.382817	unchanged	21.9762	C22H45NO	374.327	7.77133	--	--	LMFA08010020	Fatty Acyls [FA]	Fatty amides [FA08]	Primary amides [FA0801]	HMDB0000583	3061-75-4	Organic compounds	Lipids and lipid-like molecules	Fatty Acyls	Fatty amides
PC(18:3(6Z,9Z,12Z)/P-18:1(11Z))	265.564	310.055	293.435	1136.47	432.06	568.362	465.675	661.46	410.001	443.425	569.098	343.33	-0.0552588	0.899484	0.0577653	unchanged	11.7796	C44H80NO7P	800.546	7.77133	--	--	--	--	--	--	HMDB0008194	--	Organic compounds	Lipids and lipid-like molecules	Glycerophospholipids	Glycerophosphocholines
PC(16:0/22:5(4Z,7Z,10Z,13Z,16Z))	11153.6	11032.5	2965.98	2806.54	5097.97	5278.58	1196.96	3012.05	919.186	1158.57	922.414	941.401	-2.2337	0.0216722	0.945842	unchanged	-9.07493	C46H82NO8P	828.545	7.77133	--	--	LMGP01010645	Glycerophospholipids [GP]	Glycerophosphocholines [GP01]	Diacylglycerophosphocholines [GP0101]	HMDB0007989	--	Organic compounds	Lipids and lipid-like molecules	Glycerophospholipids	Glycerophosphocholines
Precyasterone	12298.4	12038	5072.29	5092.32	6348.58	6504.45	1154.82	1047.71	1256.45	1278.99	1295.72	969.646	-2.75737	0.00448351	1.12131	down	-16.9892	C29H44O8	1039.58	7.77847	--	--	--	--	--	--	--	--	--	--	--	--
(3S,6R)-6-Isopropenyl-3-methyl-2-oxo-oxepanone	1083.17	1073.29	1398.16	1293.13	1475.17	1494.98	1626.94	1373.17	1436.97	1384.09	1376.79	1359.44	0.13039	0.197109	0.555076	unchanged	40.0516	C10H16O2	381.242	7.77847	C11403	Limonene and pinene degradation(ko00903)	--	--	--	--	--	--	--	--	--	--
3-Hydroxyisobutyric acid	43004.8	43204.8	77550.3	79594	79375.3	83137.5	50083.7	98208.8	81537.3	56596.2	38610.7	93640	0.0448309	0.870496	0.0738507	unchanged	-6.79405	C4H8O3	149.045	0.651467	C01188	--	--	--	--	--	HMDB0000023	26543-05-5	Organic compounds	Organic acids and derivatives	Hydroxy acids and derivatives	Beta hydroxy acids and derivatives
Broussonetine B	19888.6	20023.2	2872.17	2861.61	5022.54	5056.28	689.246	807.552	636.241	838.427	959.812	751.328	-3.57293	0.0542026	0.8306	unchanged	8.12796	C24H45NO10	1073.63	7.78562	--	--	--	--	--	--	--	--	--	--	--	--
LysoPC 17:2	376461	387256	29150.7	29209.9	55111.3	55064.7	6902.24	5954.64	5903.33	8664.87	11185.6	6022.39	-4.38454	0.0943514	0.731253	unchanged	-1.28065	C25H48NO7P	504.309	7.78562	--	--	--	--	--	--	--	--	--	--	--	--
LysoPC(18:2(9Z,12Z))	1.65784e+06	1.70151e+06	123495	124109	233959	235708	24811.5	19138.7	16409.2	28526.5	42461.6	20145.2	-4.75005	0.0939949	0.731998	unchanged	-0.248455	C26H50NO7P	564.331	7.78562	--	--	--	--	--	--	HMDB0010386	22252-07-9	Organic compounds	Lipids and lipid-like molecules	Glycerophospholipids	Glycerophosphocholines
all-trans-Heptaprenyl diphosphate	50979.2	53845.1	50367.2	53377.1	68931.5	75922	10514.5	7608.51	9197.08	11041.7	14097.9	9664.78	-2.50816	7.26652e-05	1.27823	down	10.9304	C35H60O7P2	699.384	7.79988	C04216	Terpenoid backbone biosynthesis(ko00900);;Biosynthesis of secondary metabolites(ko01110)	LMPR03030006	Prenol Lipids [PR]	Polyprenols [PR03]	Bactoprenol diphosphates [PR0303]	HMDB0012187	76078-18-7	Organic compounds	Lipids and lipid-like molecules	Prenol lipids	Polyprenols
Azukisaponin VI	5735.23	5539.31	971.244	1081.22	1686.98	1674.73	963.887	1655.23	893.752	1503.61	1044.26	1214.35	-1.19784	0.146709	0.635919	unchanged	-38.1494	C54H86O25	1155.48	7.80702	--	--	--	--	--	--	HMDB0038623	82801-39-6	Organic compounds	Lipids and lipid-like molecules	Prenol lipids	Terpene glycosides
4-Amino-5-hydroxymethyl-2-methylpyrimidine	529.73	482.916	715.009	674.767	660.239	775.803	574.978	491.539	507.361	511.201	668.621	420.876	-0.273965	0.0838528	0.692769	unchanged	9.95735	C6H9N3O	277.145	7.81417	C01279	Thiamine metabolism(ko00730);;Metabolic pathways(ko01100);;Biosynthesis of cofactors(ko01240);;ABC transporters(ko02010)	--	--	--	--	HMDB0247327	--	Organic compounds	Organoheterocyclic compounds	Diazines	Pyrimidines and pyrimidine derivatives
Mycolactone D	2010.87	3667.2	2188.25	3695.81	2254.51	5986.37	4666.6	1671.92	3646.22	2380.32	6575.1	3334.65	0.169693	0.671734	0.180292	unchanged	-32.8968	C45H72O9	791.462	7.82843	C21276	Type I polyketide structures(ko01052)	--	--	--	--	--	--	--	--	--	--
12(S)-HPETE	1322.95	1319.47	1381.55	1382.68	1468.21	1483.14	1814.7	1233.97	1504.3	1367.37	1657.11	1320.34	0.090287	0.377121	0.392071	unchanged	10.0647	C20H32O4	381.261	7.84985	C05965	Arachidonic acid metabolism(ko00590);;Metabolic pathways(ko01100);;Serotonergic synapse(ko04726);;Inflammatory mediator regulation of TRP channels(ko04750)	--	--	--	--	HMDB0004243	71774-10-2	Organic compounds	Lipids and lipid-like molecules	Fatty Acyls	Eicosanoids
ceanothetric acid	11484.2	12359	10136.9	9974.55	21989.7	23023.7	1281.88	1201.44	837.746	1486.26	980.685	1026.29	-3.70665	0.00255274	1.15516	down	19.2044	C30H44O7	1031.63	7.85698	--	--	--	--	--	--	--	--	--	--	--	--
1-Deoxy-11-oxopentalenate	239.594	250.036	72.2404	67.3176	34.7164	15.5369	277.246	244.934	283.525	253.056	320.81	308.592	1.31303	0.0094777	1.02034	up	-2.0186	C15H20O3	247.133	7.86412	C20400	Biosynthesis of various antibiotics(ko00998);;Metabolic pathways(ko01100);;Biosynthesis of secondary metabolites(ko01110)	--	--	--	--	--	--	--	--	--	--
(+)-(3R,8S)-Falcarindiol	849.538	847.659	783.25	813.639	678.818	713.676	108.521	149.223	69.82	138.01	111.955	134.051	-2.71944	2.64586e-07	1.3204	down	-0.822005	C17H24O2	305.176	7.85698	--	--	--	--	--	--	--	--	--	--	--	--
Oryzalexin E	5917.94	6044.25	962.511	945.453	1821.11	1848.43	597.822	839.513	735.25	862.31	624.401	1047.72	-1.89774	0.0809701	0.758894	unchanged	-3.27605	C20H32O2	349.237	7.85698	C21561	Diterpenoid biosynthesis(ko00904);;Biosynthesis of secondary metabolites(ko01110)	--	--	--	--	HMDB0039702	150943-96-7	Organic compounds	Benzenoids	Phenanthrenes and derivatives	Hydrophenanthrenes
Emindole SB	3754.73	3829.95	1738.28	2082.44	1500.5	1724.65	3483.76	3760	3245.53	4071.61	3546.01	4629.97	0.636051	0.0256617	0.880004	unchanged	18.8235	C28H39NO	440.28	7.85698	C20527	Indole diterpene alkaloid biosynthesis(ko00403);;Metabolic pathways(ko01100);;Biosynthesis of secondary metabolites(ko01110)	--	--	--	--	--	--	--	--	--	--
Octaprenyl diphosphate	1.66621e+06	1.74317e+06	1.48339e+06	1.51163e+06	1.88754e+06	1.97495e+06	249178	347403	136249	324818	253881	108754	-2.85375	5.21624e-07	1.30778	down	-24.44	C40H68O7P2	767.421	7.85698	--	--	--	--	--	--	HMDB0001094	64732-94-1	Organic compounds	Lipids and lipid-like molecules	Prenol lipids	Tetraterpenoids
di-trans,poly-cis-nonaprenyl diphosphate	44760.4	40037.4	54842.1	47234.6	69369.5	62787.3	9329.06	12022.6	5284.56	10783.6	9501.04	4394.73	-2.63623	0.000110887	1.26007	down	-40.8556	C45H76O7P2	811.449	7.86412	C17438	--	--	--	--	--	--	--	--	--	--	--
LysoPC 18:4	57814	58788.5	41802.2	42140.9	68768.7	67987.7	11349	7901.78	10629.6	10192	9307.32	13691.6	-2.41899	0.000185784	1.26014	down	-2.664	C26H46NO7P	1029.59	7.88553	--	--	--	--	--	--	--	--	--	--	--	--
Aflatrem	26023.9	26774.9	32926.8	33861.9	32117.4	32998.1	4620.81	4675.19	4505.55	7007.73	5912.12	5282.06	-2.52891	3.18565e-06	1.31211	down	20.7511	C32H39NO4	1047.59	7.89267	C20555	Indole diterpene alkaloid biosynthesis(ko00403);;Biosynthesis of secondary metabolites(ko01110)	--	--	--	--	--	--	--	--	--	--
Glutamyl-Histidine	2327.12	2287.62	66490.4	72343.3	3364.38	3256.51	2463.31	2666.43	2962.62	2004.53	2232.85	2207.55	-3.3678	0.169152	0.608012	unchanged	1.31318	C11H15N4O5-	304.079	0.651467	--	--	--	--	--	--	HMDB0028821	21435-29-0	Organic compounds	Organic acids and derivatives	Carboxylic acids and derivatives	Amino acids, peptides, and analogues
Chlorophyllide b	375961	454367	80934.2	88270.4	151711	114972	589.019	196.137	1.93094	1047.8	593.479	3.61859e-09	-9.02632	0.024385	0.948499	unchanged	2.68607	C35H32MgN4O6	627.212	7.89267	C16541	Porphyrin metabolism(ko00860);;Metabolic pathways(ko01100);;Biosynthesis of secondary metabolites(ko01110)	--	--	--	--	HMDB0304289	--	Organic compounds	Organoheterocyclic compounds	Tetrapyrroles and derivatives	Metallotetrapyrroles
PI(16:1(9Z)/16:1(9Z))	18953.3	20203.6	11413.2	11840.4	13768.4	15057.3	35241.3	35331.7	36637.4	34550.7	36635.2	33695	1.21701	1.36751e-05	1.29493	up	-30.5524	C41H75O13P	827.445	7.88553	--	--	LMGP06010938	Glycerophospholipids [GP]	Glycerophosphoinositols [GP06]	Diacylglycerophosphoinositols [GP0601]	HMDB0009798	--	Organic compounds	Lipids and lipid-like molecules	Glycerophospholipids	Glycerophosphoinositols
PE(18:1(9Z)/0:0)	3345.83	3484.5	1673.4	1725.33	1986.96	1940.64	700.849	1210.68	521.807	1319.67	798.475	557.789	-1.47029	0.00496221	1.06043	down	25.7381	C23H46NO7P	1017.64	7.89982	--	--	LMGP02050004	Glycerophospholipids [GP]	Glycerophosphoethanolamines [GP02]	Monoacylglycerophosphoethanolamines [GP0205]	--	--	--	--	--	--
PI(16:1(9Z)/0:0)	1436.05	1551.92	968.681	909.411	1960.88	1910.5	985.083	845.366	704.867	1031.71	736.833	797.435	-0.776347	0.0198773	0.93789	unchanged	4.50793	C25H47O12P	569.276	7.89982	--	--	LMGP06050009	Glycerophospholipids [GP]	Glycerophosphoinositols [GP06]	Monoacylglycerophosphoinositols [GP0605]	--	--	--	--	--	--
Ethyl 7-octenoate	3.61859e-09	3.61859e-09	38.1432	123.185	92.8753	44.5686	216.276	496.08	234.356	428.611	146.07	271.662	2.5853	0.00477101	1.07182	up	-8.71711	C10H18O2	339.251	7.90695	--	--	--	--	--	--	--	--	--	--	--	--
PE(18:0/18:1(9Z))	3897.96	3972.17	221.759	415.794	236.859	413.047	633.155	362.828	360.043	592.545	915.419	415.546	-1.48148	0.256546	0.503686	unchanged	-7.45795	C41H80NO8P	790.555	7.90695	--	--	LMGP02010036	Glycerophospholipids [GP]	Glycerophosphoethanolamines [GP02]	Diacylglycerophosphoethanolamines [GP0201]	HMDB0008993	6418-95-7	Organic compounds	Lipids and lipid-like molecules	Glycerophospholipids	Glycerophosphoethanolamines
PG(18:1(9Z)/18:1(9Z))	7577.28	8237.58	998.136	1145.09	2798.33	3065.22	2039.81	1057.08	938.124	1411.51	1541.35	1199.88	-1.54073	0.100452	0.713538	unchanged	38.8954	C42H79O10P	809.541	7.90695	--	--	LMGP04010985	Glycerophospholipids [GP]	Glycerophosphoglycerols [GP04]	Diacylglycerophosphoglycerols [GP0401]	HMDB0010634	--	Organic compounds	Lipids and lipid-like molecules	Glycerophospholipids	Glycerophosphoglycerols
Tridecanoylglycine	112.431	93.5119	67.7038	79.6881	249.235	238.632	57.4345	60.2455	40.0853	23.7343	1101.41	22.307	0.633761	0.68423	0.173964	unchanged	1.57888	C15H29NO3	270.208	7.92122	--	--	--	--	--	--	HMDB0013317	--	Organic compounds	Organic acids and derivatives	Carboxylic acids and derivatives	Amino acids, peptides, and analogues
Palmitic acid	2391.64	2552.43	546.13	479.634	748.384	714.713	6892.39	6337.89	4351.47	7969.19	5488.22	6534.71	2.33773	1.95096e-05	1.23677	up	7.75457	C16H32O2	277.217	7.92122	C00249	Fatty acid biosynthesis(ko00061);;Fatty acid elongation(ko00062);;Fatty acid degradation(ko00071);;Cutin, suberine and wax biosynthesis(ko00073);;Biosynthesis of unsaturated fatty acids(ko01040);;Biosynthesis of plant secondary metabolites(ko01060);;Metabolic pathways(ko01100);;Fatty acid metabolism(ko01212)	LMFA01010001	Fatty Acyls [FA]	Fatty Acids and Conjugates [FA01]	Straight chain fatty acids [FA0101]	HMDB0000220	21096	Organic compounds	Lipids and lipid-like molecules	Fatty Acyls	Fatty acids and conjugates
11beta-17alpha-21-Trihydroxy-5alpha-pregnane-3,20-dione	1148.98	1186.12	358.575	326.512	469.247	449.846	8069.23	6356.16	4934.59	7404.4	6170.04	6659.99	3.32929	9.7846e-06	1.29475	up	-7.20542	C21H32O5	363.215	7.92837	--	--	--	--	--	--	--	--	--	--	--	--
10-OPDA	1420.58	1539.03	909.07	1390.87	2228.71	2730.8	3501.37	3323.2	2996.17	3947.5	3754.87	3999.08	1.07456	0.000294876	1.18159	up	2.7248	C18H28O3	629.407	7.92837	C16325	alpha-Linolenic acid metabolism(ko00592);;Biosynthesis of secondary metabolites(ko01110)	--	--	--	--	--	--	--	--	--	--
9-OxoOTrE	215730	221978	120962	116483	102377	106557	57081	54743.6	40922.1	67634.3	59164.7	89824.7	-1.25912	0.0116929	1.00838	down	-1.07764	C18H28O3	291.196	7.94263	--	--	--	--	--	--	--	--	--	--	--	--
PGF1a	358.183	319.77	331.938	352.756	543.583	559.27	2649.47	3069.98	2511.37	2888.77	3048.18	3367.27	2.83029	1.0254e-06	1.31388	up	-2.33403	C20H36O5	355.248	7.9355	--	--	--	--	--	--	HMDB0002685	745-62-0	Organic compounds	Lipids and lipid-like molecules	Fatty Acyls	Eicosanoids
Monacolin J acid	626.936	611.23	334.471	305.799	313.145	296.429	189.704	178.706	87.0531	233.807	185.679	344.716	-1.02851	0.0216787	0.903308	unchanged	0.141571	C19H30O5	359.184	7.94263	C20854	Biosynthesis of various other secondary metabolites(ko00997);;Metabolic pathways(ko01100);;Biosynthesis of secondary metabolites(ko01110)	--	--	--	--	--	--	--	--	--	--
Kadcoccinic acid G	342.641	379.415	364.273	329.611	474.941	532.045	1172.63	1309.45	1015.19	1277.84	1099.46	1424.36	1.59093	3.50892e-06	1.28776	up	35.3781	C30H46O5	485.344	7.94263	--	--	--	--	--	--	--	--	--	--	--	--
di-trans,poly-cis-heptaprenyl diphosphate	334957	344784	136294	134098	165157	168280	12208.7	11528.5	10370.6	13863.3	17537.9	13869.4	-4.01527	0.00414991	1.12782	down	7.66782	C35H60O7P2	699.382	7.96405	C17436	--	--	--	--	--	--	--	--	--	--	--
all-trans-Octaprenyl diphosphate	5449.47	5092.86	4258.03	3964.51	5554.54	5324.05	784.163	537.197	861.746	589.824	844.451	495.566	-2.84947	9.23336e-06	1.30429	down	-10.0714	C40H68O7P2	743.411	7.96405	C04146	Terpenoid backbone biosynthesis(ko00900);;Biosynthesis of secondary metabolites(ko01110)	--	--	--	--	HMDB0001094	64732-94-1	Organic compounds	Lipids and lipid-like molecules	Prenol lipids	Tetraterpenoids
Mogroside IIA1	98088.4	122160	60025.1	75852	83330	99166.2	145178	218921	76843.6	134562	114145	295343	0.870841	0.0709127	0.761994	unchanged	-23.5984	C42H72O14	845.472	7.9569	--	--	--	--	--	--	--	--	--	--	--	--
Dioscin	1705.83	1893.48	1557.31	2021.69	2308.01	2465.91	4193.2	2851.14	3314.42	2599.17	3214.71	2874.16	0.672269	0.00214072	1.08785	up	2.47953	C45H72O16	913.482	7.9569	C08897	--	LMST01080053	Sterol Lipids [ST]	Sterols [ST01]	Spirostanols and derivatives [ST0108]	HMDB0251433	--	Organic compounds	Lipids and lipid-like molecules	Steroids and steroid derivatives	Steroidal glycosides
Asperosaponin VI	2177.7	2302.57	1727.37	2359.51	2889.01	2898.08	6926.53	4950.62	5375.7	4514.42	8199.2	8999.56	1.44074	0.00226508	1.14243	up	-13.5968	C47H76O18	949.465	7.96405	--	--	--	--	--	--	--	--	--	--	--	--
PI(10:0/16:0)	19724	21859.1	14717.5	17602.6	22357.4	25327.1	17487.1	38746.7	16893.9	22260.5	22884.7	48368.5	0.454751	0.219228	0.528051	unchanged	-2.88571	C35H67O13P	747.405	7.97118	--	--	LMGP06010963	Glycerophospholipids [GP]	Glycerophosphoinositols [GP06]	Diacylglycerophosphoinositols [GP0601]	--	--	--	--	--	--
Pregnenolone	1140.52	1345.55	7170.79	7343.51	1132.73	1168.72	1119.05	1663.23	881.586	1867.32	1231.27	1713.89	-1.18722	0.218525	0.544989	unchanged	-0.742246	C21H32O2	677.478	7.97832	C01953	Steroid hormone biosynthesis(ko00140);;Metabolic pathways(ko01100);;Ovarian steroidogenesis(ko04913);;Aldosterone synthesis and secretion(ko04925);;Cortisol synthesis and secretion(ko04927);;Cushing syndrome(ko04934)	LMST02030088	Sterol Lipids [ST]	Steroids [ST02]	C21 steroids (gluco/mineralocorticoids, progestogins) and derivatives [ST0203]	HMDB0000253	145-13-1	Organic compounds	Lipids and lipid-like molecules	Steroids and steroid derivatives	Pregnane steroids
(5-L-Glutamyl)-L-amino acid	264.085	237.61	366.511	309.495	270.751	328.505	280.282	233.161	207.565	208.899	228.966	227.498	-0.358096	0.0193354	0.902423	unchanged	8.27597	C8H14N2O5	239.067	7.98547	C03740	Glutathione metabolism(ko00480);;Metabolic pathways(ko01100)	--	--	--	--	--	--	--	--	--	--
2-hydroxyhexadecanoic acid	3641.79	3692.55	2950.07	2923.49	5140.51	5152.42	9458.17	9962.63	8529.36	9828.53	9241.15	9424.71	1.26412	4.33747e-06	1.29128	up	-1.55133	C16H32O3	271.227	7.98547	--	--	--	--	--	--	HMDB0031057	16452-52-1	Organic compounds	Lipids and lipid-like molecules	Fatty Acyls	Fatty acids and conjugates
11-Deoxycortisol	1217.14	1215.6	1431.61	1451.86	1320.45	1404.8	1464.86	1236.32	1183.95	1234.66	1369.04	1242.35	-0.0567679	0.417811	0.33978	unchanged	7.162	C21H30O4	367.192	7.9926	C05488	Steroid hormone biosynthesis(ko00140);;Metabolic pathways(ko01100);;Cortisol synthesis and secretion(ko04927);;Cushing syndrome(ko04934)	LMST02030086	Sterol Lipids [ST]	Steroids [ST02]	C21 steroids (gluco/mineralocorticoids, progestogins) and derivatives [ST0203]	HMDB0000015	152-58-9	Organic compounds	Lipids and lipid-like molecules	Steroids and steroid derivatives	Hydroxysteroids
(4R,7R)-4-Isopropenyl-7-methyl-2-oxo-oxepanone	559.557	551.845	289.574	285.033	336.601	290.094	1771.34	2077.02	1587.6	2086.34	1632.8	2029.76	2.2739	7.31642e-07	1.29894	up	1.92547	C10H16O2	395.245	7.98547	C11402	Limonene and pinene degradation(ko00903);;Biosynthesis of secondary metabolites(ko01110);;Degradation of aromatic compounds(ko01220)	LMPR0102090058	Prenol Lipids [PR]	Isoprenoids [PR01]	C10 isoprenoids (monoterpenes) [PR0102]	--	--	--	--	--	--
2-Hexyldecanoic acid	14760.9	23434.9	16780.6	43387.6	16228.4	34394.8	11568.7	58.2799	25665.1	274.609	22803.1	229.602	-1.29781	0.0548865	0.757818	unchanged	-1.98005	C16H32O2	255.232	7.99973	--	--	--	--	--	--	--	--	--	--	--	--
beta-Eudesmol	14.357	22.2888	28.7267	32.9977	81.3506	85.5547	133.466	126.204	92.6681	152.425	114.503	115.581	1.46995	0.000679022	1.14254	up	-1.80936	C15H26O	267.196	8.01402	C09664	--	--	--	--	--	HMDB0249127	--	Organic compounds	Lipids and lipid-like molecules	Prenol lipids	Sesquiterpenoids
Glycerylphosphorylethanolamine	3.61859e-09	3.61859e-09	3.61859e-09	3.61859e-09	3.61859e-09	3.61859e-09	143.549	143.992	65.3087	145.455	72.6159	185.279	35.0196	0.00122992	1.20182	up	19.9059	C5H14NO6P	429.113	8.01402	--	--	--	--	--	--	HMDB0000114	1190-00-7	Organic compounds	Lipids and lipid-like molecules	Glycerophospholipids	Glycerophosphoethanolamines
Vulpecholate	349.746	303.439	120.348	118.403	405.899	384.748	804.877	1291.76	883.56	1046.53	913.265	1207.8	1.86939	3.04007e-05	1.23703	up	-25.8902	C24H40O5	429.252	8.00687	C17650	Secondary bile acid biosynthesis(ko00121)	--	--	--	--	--	--	--	--	--	--
PE(16:0/0:0)	505531	528685	463754	459229	394861	406761	15250.2	11596.8	12290.6	16872	30539.7	14387.5	-4.77253	3.80038e-06	1.3192	down	0.226051	C21H44NO7P	452.278	8.00687	--	--	LMGP02050002	Glycerophospholipids [GP]	Glycerophosphoethanolamines [GP02]	Monoacylglycerophosphoethanolamines [GP0205]	HMDB0011503	53862-35-4	Organic compounds	Lipids and lipid-like molecules	Glycerophospholipids	Glycerophosphoethanolamines
Lolitriol	4257.53	4294.28	1687.48	1658.61	6265.58	6258.91	191.542	119.777	98.3059	172.011	177.907	154.353	-4.74003	0.00551651	1.09953	down	37.8632	C37H49NO7	640.349	8.00687	C20548	Indole diterpene alkaloid biosynthesis(ko00403);;Biosynthesis of secondary metabolites(ko01110)	--	--	--	--	--	--	--	--	--	--
PE(19:0/19:0)	0.193734	0.814447	1.13754	0.153589	0.236107	0.289009	9.88883	30.1606	11.5207	36.8046	24.8694	13.709	5.4902	0.00598321	1.09424	up	-0.714644	C43H86NO8P	810.578	8.02115	--	--	LMGP02011183	Glycerophospholipids [GP]	Glycerophosphoethanolamines [GP02]	Diacylglycerophosphoethanolamines [GP0201]	--	--	--	--	--	--
Undecaprenyl diphosphate	99408.1	103120	55477.8	51715.5	55796	55124.6	9482.12	8683.95	7756.58	10203.5	9370.24	8878.61	-2.95158	0.00161099	1.18866	down	-0.433432	C55H92O7P2	947.606	8.02115	C04574	Peptidoglycan biosynthesis(ko00550);;Teichoic acid biosynthesis(ko00552);;Terpenoid backbone biosynthesis(ko00900);;Biosynthesis of terpenoids and steroids(ko01062);;Biosynthesis of secondary metabolites(ko01110)	LMPR03030004	Prenol Lipids [PR]	Polyprenols [PR03]	Bactoprenol diphosphates [PR0303]	HMDB0001469	23-13-2	Organic compounds	Lipids and lipid-like molecules	Prenol lipids	Polyprenols
12-Ethyl-8-propylbacteriochlorophyllide d	4375.65	3839.13	5639.32	5364.18	5322.71	5147.77	4307.76	3210.78	3595.91	6115.48	3671.93	4495.51	-0.225237	0.194633	0.543203	unchanged	4.61096	C35H38MgN4O4	623.252	8.02828	C21433	Porphyrin metabolism(ko00860)	--	--	--	--	--	--	--	--	--	--
2-furfurylmethylsulfide	2242.27	2259.6	2194.51	2576.53	2255.47	2112.98	223.804	462.017	331.537	211.213	164.186	402.3	-2.92589	9.99316e-10	1.32322	down	8.13782	C6H8OS	255.054	0.6586	--	--	--	--	--	--	--	--	--	--	--	--
Muscone	8.08038	3.61859e-09	3.61859e-09	3.61859e-09	30.8893	41.1593	1675.23	2685.78	1422.17	2100.11	1778.11	1527.66	7.12555	0.000190719	1.27003	up	-1.46265	C16H30O	283.228	8.04255	--	--	--	--	--	--	HMDB0034181	541-91-3	Organic compounds	Organic oxygen compounds	Organooxygen compounds	Carbonyl compounds
ROCCELLIC ACID	3.61859e-09	8.17424	32.5026	26.3975	51.0523	27.9031	170.904	270.154	267.965	69.2388	146.781	59.2864	2.75288	0.0129644	1.01507	up	3.30099	C17H32O4	299.224	8.03542	--	--	--	--	--	--	--	--	--	--	--	--
9-Hydroperoxy-9Z,11E-Octadecadienoic Acid	18.1075	5.99012	302.154	215.281	417.263	394.416	362.317	352.699	260.873	335.845	251.325	304.095	0.464454	0.305454	0.456841	unchanged	1.63092	C18H32O4	347.2	8.03542	--	--	--	--	--	--	--	--	--	--	--	--
Diosgenin	1434.2	1649.66	953.157	1076.74	980.379	1220.96	1360.28	1046.63	1221.88	1419.12	1464.5	1379.06	0.109417	0.478295	0.298141	unchanged	-14.2555	C27H42O3	435.282	8.04255	C08898	Biosynthesis of plant secondary metabolites(ko01060)	LMST01080037	Sterol Lipids [ST]	Sterols [ST01]	Spirostanols and derivatives [ST0108]	HMDB0242671	--	Organic compounds	Lipids and lipid-like molecules	Prenol lipids	Triterpenoids
Isoleucyl-Aspartate	26107.5	26148.8	19574.1	19945.7	23905.9	25367.4	16127.3	16282.8	18379.8	16626.9	16141.3	17928.6	-0.474909	0.00218423	1.13249	down	-14.2213	C10H18N2O5	281.087	0.6586	--	--	--	--	--	--	HMDB0028903	--	Organic compounds	Organic acids and derivatives	Carboxylic acids and derivatives	Amino acids, peptides, and analogues
IPC 18:0;3/22:0;1	12814.9	46816.5	47056.4	277297	52899.7	218692	12886.7	6383.96	23605.4	9676.34	54604.3	9496.7	-2.49054	0.102416	0.709254	unchanged	-26.7296	C46H92NO13P	932.608	8.04255	--	--	--	--	--	--	--	--	--	--	--	--
2-Methyl-4-amino-5-hydroxymethylpyrimidine diphosphate	97.1043	81.3579	53.9826	29.7983	34.8135	54.8707	356.384	109.28	250.388	423.382	496.462	202.536	2.38513	0.0080276	1.05465	up	5.03913	C6H11N3O7P2	319.983	0.6586	--	--	--	--	--	--	--	--	--	--	--	--
3alpha,7alpha,26-Trihydroxy-5beta-cholestane	148.102	123.819	58.024	46.9877	59.8435	29.7633	246.074	492.292	247.195	321.02	220.245	335.564	1.99708	0.00126149	1.13736	up	5.96019	C27H48O3	455.332	8.0497	C05444	Primary bile acid biosynthesis(ko00120);;Metabolic pathways(ko01100)	--	--	--	--	HMDB0012455	15313-69-6	Organic compounds	Lipids and lipid-like molecules	Steroids and steroid derivatives	Bile acids, alcohols and derivatives
Sphingomyelin	76.8104	103.678	187.141	170.185	293.138	317.802	166.003	153.45	153.128	305.141	354.236	169.53	0.180092	0.647029	0.196569	unchanged	-37.9462	C41H84N2O8P+	808.566	8.0497	C00550	Sphingolipid metabolism(ko00600);;Metabolic pathways(ko01100);;Sphingolipid signaling pathway(ko04071);;Necroptosis(ko04217)	--	--	--	--	HMDB0001348	58909-84-5	Organic compounds	Lipids and lipid-like molecules	Sphingolipids	Phosphosphingolipids
Glycocholate	4995.3	5140.69	1051.51	1105.9	1571.6	1650.08	539.671	535.041	504.422	996.416	886.703	726.109	-1.88921	0.062628	0.803947	unchanged	6.69823	C26H43NO6	975.623	8.0497	C01921	Primary bile acid biosynthesis(ko00120);;Secondary bile acid biosynthesis(ko00121);;Metabolic pathways(ko01100);;Bile secretion(ko04976);;Cholesterol metabolism(ko04979)	--	--	--	--	HMDB0000138	475-31-0	Organic compounds	Lipids and lipid-like molecules	Steroids and steroid derivatives	Bile acids, alcohols and derivatives
1,2-Decanediol	593.829	622.419	549.822	503.063	772.697	759.843	1798.56	2300.04	1714.03	2178.79	1781.1	2360.81	1.67427	2.13126e-05	1.28133	up	9.68988	C10H22O2	195.138	8.06397	--	--	--	--	--	--	--	--	--	--	--	--
cis-9-Palmitoleic acid	1.38935	3.61859e-09	3.61859e-09	0.883901	15.0573	9.7011	147.654	240.701	114.46	197.942	126.743	217.917	5.27329	0.000438264	1.23976	up	7.80824	C16H30O2	275.201	8.05683	--	--	LMFA01030056	Fatty Acyls [FA]	Fatty Acids and Conjugates [FA01]	Unsaturated fatty acids [FA0103]	HMDB0003229	373-49-9	Organic compounds	Lipids and lipid-like molecules	Fatty Acyls	Fatty acids and conjugates
5-OxoETE	2768.58	2822.28	5578.47	4759.26	4549.95	4523.5	11009.8	9772.06	8018	9994.37	12019.3	10072.1	1.28406	9.48968e-06	1.24754	up	1.42235	C20H30O3	363.215	8.05683	C14732	Arachidonic acid metabolism(ko00590);;Metabolic pathways(ko01100)	--	--	--	--	HMDB0010217	126432-17-5	Organic compounds	Lipids and lipid-like molecules	Fatty Acyls	Fatty acids and conjugates
N-Glycoloyl-neuraminate	1898.16	1953.02	1509.84	1578.07	1630.37	1757.82	459.057	624.788	603.094	417.727	345.4	513.52	-1.80105	4.03447e-07	1.3021	down	-0.536437	C11H19NO10	324.093	0.6586	C03410	Amino sugar and nucleotide sugar metabolism(ko00520)	--	--	--	--	HMDB0000833	1113-83-3	Organic compounds	Organic oxygen compounds	Organooxygen compounds	Carbohydrates and carbohydrate conjugates
(3S)-3-Hydroxycyclocitral	216.797	234.25	264.142	241.502	369.504	382.614	33.2216	33.7761	19.7235	42.5402	48.588	25.6902	-3.06961	0.00031972	1.2451	down	-1.30802	C10H16O2	335.222	8.06397	C19731	Biosynthesis of various plant secondary metabolites(ko00999)	--	--	--	--	HMDB0303972	--	Organic compounds	Organic oxygen compounds	Organooxygen compounds	Alcohols and polyols
Prostaglandin D2 methyl ester	1142.29	1106.11	1076.54	1065.23	907.893	809.061	6747.46	9100.58	6185.06	8609.48	6900.27	11581	3.00786	0.000317602	1.25089	up	-0.920947	C21H34O5	365.233	8.05683	--	--	--	--	--	--	--	--	--	--	--	--
PS(19:0/17:0)	128702	132147	64217.4	58917.6	89961.6	88084.7	9146.48	8700.59	7227.61	13273.4	23787	10748.1	-2.94699	0.00112372	1.19327	down	0.136735	C42H82NO10P	790.56	8.05683	--	--	LMGP03010459	Glycerophospholipids [GP]	Glycerophosphoserines [GP03]	Diacylglycerophosphoserines [GP0301]	--	--	--	--	--	--
Rhodopinal	4190.91	4088.39	8784.12	7050.7	8005.55	7304.83	33490.1	37060.4	26166.1	35678.8	29728.6	37597.8	2.34083	3.8681e-06	1.29782	up	32.3312	C40H56O2	613.445	8.0711	C16270	Carotenoid biosynthesis(ko00906)	LMPR01070477	Prenol Lipids [PR]	Isoprenoids [PR01]	C40 isoprenoids (tetraterpenes) [PR0107]	--	--	--	--	--	--
Antheraxanthin	783.023	804.582	1162.91	978.431	1363.95	1310.18	3057.06	3412.12	2482.24	3329.43	2904.53	3308.98	1.53025	1.07976e-06	1.28685	up	-8.93171	C40H56O3	629.416	8.0711	C08579	Carotenoid biosynthesis(ko00906);;Metabolic pathways(ko01100);;Biosynthesis of secondary metabolites(ko01110)	LMPR01070262	Prenol Lipids [PR]	Isoprenoids [PR01]	C40 isoprenoids (tetraterpenes) [PR0107]	--	--	--	--	--	--
Pinolenic Acid	6882.12	7215.79	11347.7	10899.7	11648.2	11655.5	21780.9	36511.4	22646	27642	24645.5	32947.3	1.47812	0.000348821	1.21101	up	-1.31204	C18H30O2	277.217	8.07825	--	--	LMFA01030344	Fatty Acyls [FA]	Fatty Acids and Conjugates [FA01]	Unsaturated fatty acids [FA0103]	HMDB0256562	--	Organic compounds	Lipids and lipid-like molecules	Fatty Acyls	Lineolic acids and derivatives
gamma-Decalactone	206.385	212.752	301.467	238.411	479.59	360.341	259.39	535.226	153.393	412.084	77.9956	240.477	-0.0999227	0.810602	0.0934007	unchanged	-8.08909	C10H18O2	339.251	8.07825	--	--	--	--	--	--	HMDB0037217	--	Organic compounds	Organoheterocyclic compounds	Lactones	Gamma butyrolactones
Meliasenin D	126825	129823	63785.7	69737	87038.9	93428	17074.2	8835.12	11936.6	10145.7	12569.2	9572.64	-3.0244	0.000698263	1.22319	down	24.5078	C30H44O5	505.258	8.07825	--	--	--	--	--	--	--	--	--	--	--	--
dIDP	737.356	725.527	1988.3	1856.22	1229.12	1205.47	5362.78	2437.52	4288.81	4075.46	5872.17	2720.1	1.67705	0.00267009	1.10746	up	22.7357	C10H14N4O10P2	433.003	0.6586	C01344	Purine metabolism(ko00230);;Nucleotide metabolism(ko01232)	--	--	--	--	HMDB0003536	26575-15-5	Organic compounds	Nucleosides, nucleotides, and analogues	Purine nucleotides	Purine deoxyribonucleotides
ethylglyoxalbis(guanylhydrazone)	25.1886	23.3091	20.5356	5.76244	23.7386	4.46235	59.1302	199.257	139.497	172.304	439.236	242.403	3.60337	0.014726	0.997929	unchanged	-17.236	C6H16N8+2	399.285	8.08538	--	--	--	--	--	--	--	--	--	--	--	--
LysoPC 15:1	42650.7	41369.6	6895.85	5978.05	16167	16180.3	3465.13	3268.29	2647.18	3867.24	4265.27	3494.73	-2.62107	0.0434852	0.864807	unchanged	-4.33269	C23H46NO7P	478.292	8.08538	--	--	--	--	--	--	--	--	--	--	--	--
alpha-Hydroxylinoleic acid	3186.1	2658.66	4661.48	3101.31	4456.24	4543.83	11993.5	14254.1	9671.37	12160.9	12903.3	14464.7	1.73867	7.92561e-06	1.28149	up	-0.427504	C18H32O3	591.463	8.08538	--	--	--	--	--	--	--	--	--	--	--	--
Glucotropaeolin	667.238	756.976	1013.08	1044.01	905.783	798.77	9722.4	5201.95	8641.94	7274.11	9436.87	4925.63	3.12376	0.000537161	1.23697	up	18.1033	C14H19NO9S2	430.032	0.6586	C02153	Glucosinolate biosynthesis(ko00966);;Biosynthesis of secondary metabolites(ko01110);;2-Oxocarboxylic acid metabolism(ko01210)	--	--	--	--	HMDB0038419	499-26-3	Organic compounds	Organic oxygen compounds	Organooxygen compounds	Carbohydrates and carbohydrate conjugates
Monopalmitin	55.1568	17.4545	92.2763	88.5017	120.249	123.964	560.29	966.919	594.513	856.378	530.05	865.486	3.13577	0.000283703	1.24441	up	-7.25672	C19H38O4	329.267	8.09895	--	--	--	--	--	--	HMDB0011564	32899-41-5	Organic compounds	Lipids and lipid-like molecules	Glycerolipids	Monoradylglycerols
cis-Abienol	37.871	37.3478	19.7892	26.5965	37.3457	43.7365	53.0278	97.1231	56.165	34.3024	45.2866	33.196	0.654761	0.104068	0.69476	unchanged	-12.2742	C20H34O	335.256	8.09895	C20481	Diterpenoid biosynthesis(ko00904);;Biosynthesis of secondary metabolites(ko01110)	--	--	--	--	--	--	--	--	--	--
9(S)-HPODE	29.3775	20.0399	124.838	124.223	202.891	203.994	60.3496	97.1368	68.9116	76.7232	27.0778	71.5506	-0.812068	0.189366	0.559291	unchanged	1.95174	C18H32O4	347.2	8.09895	C14827	Linoleic acid metabolism(ko00591);;Metabolic pathways(ko01100)	--	--	--	--	HMDB0006940	--	Organic compounds	Lipids and lipid-like molecules	Fatty Acyls	Lineolic acids and derivatives
bryotoxin B	26.0126	31.0304	1.73472	0.847597	5.57498	4.0254	293.991	437.368	492.023	486.956	430.724	493.371	5.25004	2.60063e-05	1.2957	up	8.06676	C26H32O9	487.201	8.09895	--	--	--	--	--	--	--	--	--	--	--	--
PC(20:3(5Z,8Z,11Z)/P-18:0)	681.563	635.25	3.61859e-09	3.61859e-09	85.0813	99.2299	47.4728	48.3711	3.61859e-09	12.8446	38.1752	9.30193	-3.26489	0.146279	0.638484	unchanged	-17.4759	C46H86NO7P	816.575	8.09895	--	--	--	--	--	--	HMDB0008391	--	Organic compounds	Lipids and lipid-like molecules	Glycerophospholipids	Glycerophosphocholines
Ethyl decanoate	4763.09	4864.66	6871.27	6833.58	5580.91	5912.1	2721.4	1986.11	2292.92	2060.56	1985.18	1915.08	-1.42594	8.49497e-05	1.26034	down	8.62133	C12H24O2	221.154	8.1061	--	--	LMFA07010455	Fatty Acyls [FA]	Fatty esters [FA07]	Short fatty esters [FA0710]	HMDB0030998	110-38-3	Organic compounds	Lipids and lipid-like molecules	Fatty Acyls	Fatty acid esters
tetrahydro-TPP	1630.13	1695.35	1656.51	2018.93	1604.77	1610.96	1901.02	1647.08	2019.81	1680.93	1782.6	1582.6	0.0550519	0.4958	0.290841	unchanged	20.0949	C12H22N4O7P2S	473.075	0.6586	--	--	--	--	--	--	--	--	--	--	--	--
Octadecanedioic acid	474.91	457.13	888.873	765.877	857.805	828.165	882.669	1382.83	1095.23	1449.35	940.768	1438.25	0.750641	0.00473064	1.01149	up	-2.60058	C18H34O4	349.214	8.12037	--	--	LMFA01170029	Fatty Acyls [FA]	Fatty Acids and Conjugates [FA01]	Dicarboxylic acids [FA0117]	HMDB0000782	871-70-5	Organic compounds	Lipids and lipid-like molecules	Fatty Acyls	Fatty acids and conjugates
LysoPC 17:1	63604	61927.1	3352.54	3157.77	13394.7	12866.8	1122.81	1305.8	1106.02	1660.06	1575.12	1585.83	-4.2438	0.0847139	0.751352	unchanged	-1.22058	C25H50NO7P	506.325	8.12037	--	--	--	--	--	--	--	--	--	--	--	--
LysoPC(18:1(11Z))	354582	349897	17887.1	17440.2	77453.8	76601.4	4021.51	3193.46	2922.16	4716.42	5552.87	3536.4	-5.22239	0.0767277	0.769638	unchanged	-0.15034	C26H52NO7P	566.346	8.12037	--	--	--	--	--	--	HMDB0010385	--	Organic compounds	Lipids and lipid-like molecules	Glycerophospholipids	Glycerophosphocholines
N6-(1,2-Dicarboxyethyl)-AMP	1710.13	1562.19	3960.27	4147.89	1687.6	1749.48	4649.5	3348.88	5021.02	4356.91	4755.38	3663.99	0.799821	0.0131548	0.947734	unchanged	15.5337	C14H18N5O11P	484.056	0.6586	C03794	Purine metabolism(ko00230);;Alanine, aspartate and glutamate metabolism(ko00250);;Metabolic pathways(ko01100);;Nucleotide metabolism(ko01232);;Biosynthesis of cofactors(ko01240)	--	--	--	--	--	--	--	--	--	--
Berbamunine	186221	177277	231774	231003	153198	151860	3216.15	2584.82	3033.5	2949.7	2431.8	2873.65	-6.04876	5.34502e-05	1.29588	down	10.8656	C36H40N2O6	595.288	8.12037	C05177	Isoquinoline alkaloid biosynthesis(ko00950);;Biosynthesis of secondary metabolites(ko01110)	--	--	--	--	--	--	--	--	--	--
Histidyltryptophyldiketopiperazine	722.112	628.791	124.87	82.9592	238.537	178.597	1.96196	0.615761	0.551778	0.267912	1.35391	0.352116	-8.5968	0.0326931	0.90804	unchanged	-14.2045	C17H17N5O2	645.26	8.12037	C22162	Staurosporine biosynthesis(ko00404);;Biosynthesis of secondary metabolites(ko01110)	--	--	--	--	--	--	--	--	--	--
6''-O-p-Coumaroylgenipin gentiobioside	2159.27	1878.17	4322.52	4540.31	2230.76	2112.17	3.61859e-09	3.61859e-09	3.61859e-09	3.61859e-09	3.61859e-09	3.61859e-09	-39.5307	0.00215133	1.17291	down	-7.01226	C32H40O17	695.214	8.12037	--	--	--	--	--	--	--	--	--	--	--	--
ent-7alpha-Hydroxykaur-16-en-19-oic acid	8984.59	8476.61	16914	10264.7	15460.5	26853.2	8971.17	2534.49	7498.26	4696.85	20450.9	9192.02	-0.704928	0.173611	0.561157	unchanged	18.8269	C20H30O3	339.2	8.13465	C11875	Diterpenoid biosynthesis(ko00904);;Metabolic pathways(ko01100);;Biosynthesis of secondary metabolites(ko01110)	LMPR0104540005	Prenol Lipids [PR]	Isoprenoids [PR01]	C20 isoprenoids (diterpenes) [PR0104]	HMDB0304345	--	Organic compounds	Lipids and lipid-like molecules	Prenol lipids	Diterpenoids
Polyporusterone B	508.797	567.507	297.649	406.714	406.628	382.236	1339.62	924.128	1118.18	1145.4	1156.53	1075.55	1.39539	2.56333e-06	1.2759	up	3.47208	C28H44O6	497.29	8.1275	--	--	--	--	--	--	HMDB0038496	141360-89-6	Organic compounds	Lipids and lipid-like molecules	Steroids and steroid derivatives	Bile acids, alcohols and derivatives
Irinotecan	1164.7	1141.96	585.768	673.638	944.654	664.062	5857.18	6137.39	5290.11	7986.7	5012.3	7865.36	2.88208	9.299e-05	1.27351	up	-20.9152	C33H38N4O6	621.236	8.14178	C16641	Drug metabolism - other enzymes(ko00983)	--	--	--	--	HMDB0014900	100286-90-6	Organic compounds	Alkaloids and derivatives	Camptothecins	--
Blumenol C	17.8047	10.7517	18.4899	10.2946	11.0563	12.7052	12.6532	15.6993	9.0718	8.07412	3.61859e-09	11.1826	-0.516876	0.160193	0.5739	unchanged	-0.667159	C13H22O2	255.16	8.15605	--	--	--	--	--	--	--	--	--	--	--	--
3b-Hydroxy-5-cholenoic acid	267.749	236.241	219.624	145.027	279.971	204.897	928.879	1383.25	1088.29	1248.5	754.901	1376.56	2.32466	0.000248579	1.25142	up	-32.6389	C24H38O3	395.245	8.15605	--	--	--	--	--	--	HMDB0000308	5255-17-4	Organic compounds	Lipids and lipid-like molecules	Steroids and steroid derivatives	Bile acids, alcohols and derivatives
6-Deoxocastasterone	424.017	420.388	260.158	306.751	353.16	334.254	135.427	321.818	154.604	203.153	82.8533	242.416	-0.880137	0.00481531	1.0104	down	6.83669	C28H50O4	485.343	8.1632	C15802	Brassinosteroid biosynthesis(ko00905);;Metabolic pathways(ko01100);;Biosynthesis of secondary metabolites(ko01110)	LMST01030127	Sterol Lipids [ST]	Sterols [ST01]	Ergosterols and C24-methyl derivatives [ST0103]	HMDB0033984	87833-54-3	Organic compounds	Lipids and lipid-like molecules	Steroids and steroid derivatives	Bile acids, alcohols and derivatives
L-Oleandrosyl-oleandolide	25485.7	25699.2	24804.5	24111.7	24841.3	24017	5417.16	4547.55	2654.65	4437.77	8792.35	3971.21	-2.32053	4.73364e-07	1.3209	down	0.842473	C27H46O10	529.302	8.15605	C11992	Biosynthesis of 12-, 14- and 16-membered macrolides(ko00522);;Metabolic pathways(ko01100);;Biosynthesis of secondary metabolites(ko01110)	LMPK04000033	Polyketides [PK]	Macrolides and lactone polyketides [PK04]	--	--	--	--	--	--	--
9,16-Dihydroxypalmitic acid	23.2011	3.61859e-09	56.4776	67.6481	59.4161	48.6536	263.101	340.958	327.775	423.576	94.5339	313.798	2.78783	0.00210684	1.15371	up	-2.0108	C16H32O4	287.222	8.17033	--	--	--	--	--	--	--	--	--	--	--	--
D-Erythronolactone	386.45	389.268	880.331	987.227	1074.38	955.968	3.61859e-09	3.61859e-09	3.61859e-09	3.61859e-09	2.59641	3.61859e-09	-10.8138	0.00163287	1.18455	down	-8.29012	C4H6O4	152.995	0.665733	--	--	--	--	--	--	HMDB0000349	17675-99-9	Organic compounds	Organoheterocyclic compounds	Lactones	Gamma butyrolactones
(4Z,7Z,10Z,13Z,16Z,19Z)-Docosahexaenoic acid	477.835	425.623	890.2	838.826	550.536	480.224	539.19	833.832	659.941	899.147	258.355	943.249	0.174317	0.573098	0.239852	unchanged	-0.597646	C22H32O2	349.215	8.17747	C06429	Biosynthesis of unsaturated fatty acids(ko01040)	--	--	--	--	HMDB0002183	6217-54-5	Organic compounds	Lipids and lipid-like molecules	Fatty Acyls	Fatty acids and conjugates
9,10-Dihydroxy-12,13-epoxyoctadecanoate	265.013	267.512	367.054	293.105	360.521	341.247	687.588	981.817	734.367	867.888	464.414	959.463	1.30951	0.001639	1.16763	up	-7.07833	C18H34O5	351.213	8.17747	C14837	Linoleic acid metabolism(ko00591)	--	--	--	--	--	--	--	--	--	--
Trichilenone	91986	82722.1	106998	111360	97697.8	104116	10376.5	8458.92	33788.5	12632.3	17682.9	11624.4	-2.65324	5.80987e-08	1.30329	down	1.54588	C26H34O4	431.221	8.1846	--	--	--	--	--	--	--	--	--	--	--	--
Hydrangeifolin I	3.61859e-09	3.61859e-09	3.61859e-09	3.61859e-09	3.61859e-09	3.61859e-09	6.40282	8.16395	11.3974	22.8189	3.61859e-09	35.5961	31.8558	0.0448964	0.85259	unchanged	3.17469	C19H28O10	451.139	8.1846	--	--	--	--	--	--	--	--	--	--	--	--
Gingerglycolipid C	364045	362703	33238.6	49399.3	47402.7	63824.9	13864.5	8245.61	26541.7	21754.2	33164.9	16681.2	-2.93653	0.101247	0.717508	unchanged	9.77583	C33H60O14	725.399	8.17747	--	--	LMGL04010018	Glycerolipids [GL]	Glycosylmonoradylglycerols [GL04]	Glycosylmonoacylglycerols [GL0401]	HMDB0041095	35949-86-1	Organic compounds	Lipids and lipid-like molecules	Glycerolipids	Glycosylglycerols
Propanoyl phosphate	599.754	561.774	758.146	821.759	757.891	787.3	94.6044	134.234	111.966	105.077	105.058	90.4878	-2.74048	2.67714e-05	1.29918	down	-4.88389	C3H7O5P	152.995	8.19173	C02876	Propanoate metabolism(ko00640);;C5-Branched dibasic acid metabolism(ko00660);;Metabolic pathways(ko01100)	--	--	--	--	--	--	--	--	--	--
3-Methylmuconolactone	101.124	139.607	433.272	518.38	499.787	454.703	816.04	719.882	777.371	748.782	635.752	817.912	1.07273	0.00243879	1.1206	up	15.2694	C7H8O4	155.037	0.672883	C04558	Toluene degradation(ko00623);;Microbial metabolism in diverse environments(ko01120);;Degradation of aromatic compounds(ko01220)	--	--	--	--	--	--	--	--	--	--
trans-2-Nonenal	1784.95	1963.56	161.018	203.65	181.51	194.041	217.456	59.4559	140.077	176.325	95.9981	95.0171	-2.51678	0.144419	0.642203	unchanged	-11.5632	C9H16O	279.23	8.19173	--	--	--	--	--	--	HMDB0031269	2463-53-8	Organic compounds	Organic oxygen compounds	Organooxygen compounds	Carbonyl compounds
8,9-Dihydroxy-5Z,11Z,14Z-eicosatrienoic acid	1965.99	1853.93	1788.79	1606.94	1653.77	1710.38	880.525	898.467	845.297	909.022	619.998	820.688	-1.08884	1.68686e-07	1.29672	down	-5.35844	C20H34O4	337.237	8.19173	--	--	LMFA03050006	Fatty Acyls [FA]	Eicosanoids [FA03]	Hydroxy/hydroperoxyeicosatrienoic acids [FA0305]	HMDB0002311	192461-96-4	Organic compounds	Lipids and lipid-like molecules	Fatty Acyls	Eicosanoids
1-Stearoyl-rac-glycerol	1000.63	1010.33	901.354	772.852	1640.24	1609.91	1194.41	1364.78	1276.68	1423.63	846.565	1837.33	0.195794	0.424531	0.344569	unchanged	0.679777	C21H42O4	379.283	8.19173	--	--	--	--	--	--	HMDB0011131	22610-61-3	Organic compounds	Lipids and lipid-like molecules	Glycerolipids	Monoradylglycerols
1-Oxa-2-oxo-3-hydroxycycloheptane	137.728	141.273	586.77	565.806	286.24	295.317	7799.94	9987.39	6927.07	7645.95	6957.8	7961.59	4.55371	9.80895e-06	1.31034	up	-6.03858	C6H10O3	175.06	0.665733	C12314	Microbial metabolism in diverse environments(ko01120)	--	--	--	--	--	--	--	--	--	--
Decenoylcarnitine	743.442	730.641	1002.67	1019.44	883.144	895.338	918.123	829.571	814.248	873.999	770.145	736.443	-0.0938325	0.36165	0.384893	unchanged	18.5335	C17H31NO4	334.206	8.19888	--	--	--	--	--	--	HMDB0250918	--	Organic compounds	Lipids and lipid-like molecules	Fatty Acyls	Fatty acids and conjugates
10-Deoxymethynolide	5599.8	5587.09	7870.44	7582.11	6405.73	6204.71	5575.22	3811.83	5123.32	4269.53	3386.5	4799.93	-0.541529	0.00302035	1.03545	down	-0.614287	C17H28O4	295.191	8.20602	C11993	Biosynthesis of 12-, 14- and 16-membered macrolides(ko00522);;Metabolic pathways(ko01100);;Biosynthesis of secondary metabolites(ko01110)	LMPK04000034	Polyketides [PK]	Macrolides and lactone polyketides [PK04]	--	--	--	--	--	--	--
(-)-Perillyl alcohol	2757.65	2717.77	3695.31	3665.29	3096.92	3007.75	3496.94	2666.93	3080.58	2782.42	2013.42	3055.5	-0.147847	0.280998	0.446793	unchanged	-3.15743	C10H16O	363.253	8.20602	C02452	Monoterpenoid biosynthesis(ko00902);;Limonene and pinene degradation(ko00903);;Biosynthesis of secondary metabolites(ko01110)	LMPR0102090008	Prenol Lipids [PR]	Isoprenoids [PR01]	C10 isoprenoids (monoterpenes) [PR0102]	HMDB0003634	536-59-4	Organic compounds	Lipids and lipid-like molecules	Prenol lipids	Monoterpenoids
lanceotoxin B	5061.5	5117.43	1803.83	1749.17	2135.97	2156.28	6277.84	3705.24	4125.83	9064.92	3986.56	5835.78	0.872363	0.0423046	0.791445	unchanged	-3.54266	C32H44O11	639.256	8.20602	C08873	--	--	--	--	--	--	--	--	--	--	--
Sphinganine 1-phosphate	474.802	499.056	278.483	235.631	242.315	318.911	2956.37	4055.17	2993.09	3691.84	2998.28	3070.37	3.26982	9.0852e-06	1.30577	up	6.17509	C18H40NO5P	402.241	8.22743	C01120	Sphingolipid metabolism(ko00600);;Metabolic pathways(ko01100);;Neuroactive ligand-receptor interaction(ko04080)	--	--	--	--	HMDB0001383	19794-97-9	Organic compounds	Lipids and lipid-like molecules	Sphingolipids	Phosphosphingolipids
LysoPE 18:2	250548	252631	63673.8	59633.1	124486	122420	703714	864411	694501	819828	752758	688347	2.37276	1.6476e-07	1.29662	up	-1.04872	C23H44NO7P	476.278	8.23457	--	--	--	--	--	--	--	--	--	--	--	--
3-Dehydro-L-threonate	62.5271	61.5213	52.2715	50.1269	30.9948	36.6129	3.61859e-09	3.81823	0.380689	0.00203844	3.61859e-09	4.47735	-5.08253	0.000223874	1.25986	down	3.1665	C4H6O5	267.037	0.672883	C03064	Ascorbate and aldarate metabolism(ko00053);;Metabolic pathways(ko01100)	--	--	--	--	--	--	--	--	--	--
PS(18:1(9Z)/0:0)	1915.08	1981.59	826.373	676.484	1118.99	1104.35	6233.64	5914.73	4837.51	5961.13	4797.4	5333.11	2.11745	2.06645e-07	1.29522	up	1.3656	C24H46NO9P	544.266	8.23457	--	--	LMGP03050001	Glycerophospholipids [GP]	Glycerophosphoserines [GP03]	Monoacylglycerophosphoserines [GP0305]	HMDB0240603	89319-60-8	Organic compounds	Lipids and lipid-like molecules	Glycerophospholipids	Glycerophosphoserines
D-Urobilin	572.635	546.068	230.838	210.226	203.94	106.686	2323.78	1537.76	1842.88	3938.99	1395.31	2783.23	2.88555	0.00320382	1.12614	up	-22.6316	C33H40N4O6	623.251	8.23457	C05795	Porphyrin metabolism(ko00860);;Metabolic pathways(ko01100);;Biosynthesis of secondary metabolites(ko01110)	--	--	--	--	--	--	--	--	--	--
ZAPRINAST	257.562	245.478	69.8505	203.783	73.1829	87.535	174.153	216.162	272.482	263.127	258.621	343.731	0.70518	0.0499762	0.768382	unchanged	21.3026	C13H13N5O2	270.105	0.665733	--	--	--	--	--	--	HMDB0259987	--	Organic compounds	Organoheterocyclic compounds	Triazolopyrimidines	--
(E)-2-Decenoic acid	280.694	275.729	272.188	328.991	635.306	561.686	380.348	1241.5	287.263	335.276	338.334	403.033	0.342617	0.541337	0.274647	unchanged	-0.937307	C10H18O2	339.254	8.2419	--	--	--	--	--	--	HMDB0010726	--	Organic compounds	Lipids and lipid-like molecules	Fatty Acyls	Fatty acids and conjugates
PE(12:0/16:0)	5050.56	4832.3	6327.3	5412.09	8495.72	8650.22	8684.67	9842.23	7296.18	9808.94	8313.9	9460.12	0.46213	0.0166566	0.925203	unchanged	-18.7465	C33H66NO8P	656.415	8.2419	--	--	LMGP02011262	Glycerophospholipids [GP]	Glycerophosphoethanolamines [GP02]	Diacylglycerophosphoethanolamines [GP0201]	--	--	--	--	--	--
13-OxoODE	74124.3	77484.2	140766	136938	130829	137023	55726.7	60211.1	50856.8	69604.7	51942.8	67628.3	-0.969743	0.00593233	1.07226	down	-1.05324	C18H30O3	293.212	8.24903	C14765	Linoleic acid metabolism(ko00591)	LMFA02000252	Fatty Acyls [FA]	Octadecanoids [FA02]	Other Octadecanoids [FA0200]	HMDB0004668	--	Organic compounds	Lipids and lipid-like molecules	Fatty Acyls	Lineolic acids and derivatives
Misoprostol (free acid)	270.897	331.374	171.984	118.259	140.489	91.2424	948.976	1404.97	1069.48	1515.65	728.11	1324.27	2.63663	0.000277572	1.23074	up	2.6242	C21H36O5	413.255	8.24903	--	--	--	--	--	--	--	--	--	--	--	--
11-Octadecanoic acid(Vaccenic acid)	6277.09	9917.93	1517.27	1770.64	2237.06	4925.44	4793.37	86.7153	1004.08	42.623	3271.8	25.375	-1.53043	0.101549	0.669114	unchanged	-4.57924	C18H34O2	281.247	8.25617	--	--	--	--	--	--	--	--	--	--	--	--
5'-S-Methyl-5'-thioinosine	683.174	699.179	3839.73	4830.83	1845.66	2320.72	5676.55	5264.08	4206.93	4370.09	3601.4	3947.99	0.928687	0.0252829	0.890861	unchanged	-37.209	C11H14N4O4S	319.037	0.672883	C19787	Cysteine and methionine metabolism(ko00270);;Metabolic pathways(ko01100)	--	--	--	--	--	--	--	--	--	--
1-Oleoyl-sn-glycero-3-phosphocholine	1.25003e+06	1.2805e+06	78801.3	78350	230184	232267	15143.8	10018.7	10028.4	14399.2	23186.1	12212	-5.21201	0.0824813	0.756549	unchanged	0.744087	C26H52NO7P	566.347	8.25617	C03916	--	--	--	--	--	HMDB0002815	19420-56-5	Organic compounds	Lipids and lipid-like molecules	Glycerophospholipids	Glycerophosphocholines
19-Oxoandrost-4-ene-3,17-dione	3.61859e-09	3.61859e-09	10.0874	13.2387	4.7809	8.93009	27.6306	33.3372	24.0046	19.0105	26.3751	13.3863	1.95646	0.000724422	1.1255	up	-3.90215	C19H24O3	335.141	0.672883	C05297	Steroid hormone biosynthesis(ko00140);;Metabolic pathways(ko01100)	LMST02020083	Sterol Lipids [ST]	Steroids [ST02]	C19 steroids (androgens) and derivatives [ST0202]	HMDB0006768	--	Organic compounds	Lipids and lipid-like molecules	Steroids and steroid derivatives	Androstane steroids
9,10,18-Trihydroxystearate	436.473	445.336	712.755	658.309	625.206	672.135	2434.58	3381.67	2976.48	3225.71	4677.9	3265.96	2.4913	0.00022868	1.25316	up	1.74516	C18H36O5	353.232	8.27045	C19621	Cutin, suberine and wax biosynthesis(ko00073)	--	--	--	--	HMDB0034295	17705-68-9	Organic compounds	Lipids and lipid-like molecules	Fatty Acyls	Fatty acids and conjugates
borrelidin	425.087	380.346	314.636	351.238	290.907	321.594	1172.32	1482.46	894.501	1149.19	1174.44	1269	1.77709	6.3415e-05	1.27699	up	-1.97782	C28H43NO6	488.301	8.27045	C15687	--	--	--	--	--	--	--	--	--	--	--
LysoPG 16:1	12151.4	11839.6	11917.6	10784.7	11919.8	11594	1125.61	666.95	909.439	852.912	1273.94	943.049	-3.60449	4.805e-10	1.33078	down	29.7352	C22H42O9P-	1021.56	8.28472	--	--	--	--	--	--	--	--	--	--	--	--
PGF1伪	266.899	252.32	240.101	193.999	305.368	290.577	2113.42	2996.54	2273.03	2808.76	2261.7	2769.81	3.29662	1.85083e-05	1.30525	up	-2.31683	C20H36O5	355.248	8.27758	--	--	LMFA03010137	Fatty Acyls [FA]	Eicosanoids [FA03]	Prostaglandins [FA0301]	HMDB0002685	745-62-0	Organic compounds	Lipids and lipid-like molecules	Fatty Acyls	Eicosanoids
PGF2alpha-d4	6353.29	6211.52	4041.03	3937.75	3720.5	3740.38	6125.19	9816.51	7101.65	7639.86	6830.15	8463.98	0.715265	0.00240274	1.04655	up	15.6568	C20H30D4O5	357.264	8.27758	--	--	LMFA03010006	Fatty Acyls [FA]	Eicosanoids [FA03]	Prostaglandins [FA0301]	--	--	--	--	--	--
Hispanolone	197.66	209.01	374.871	275.224	273.933	252.407	432.747	403.882	410.674	424.821	369.47	557.635	0.715326	0.00101541	1.09627	up	6.49583	C20H30O3	363.22	8.28472	--	--	--	--	--	--	--	--	--	--	--	--
Caudatin	1874.05	1825.98	1048.97	1119.06	1826.81	1824.33	2999.33	5356.65	2227.91	2871.39	3037.92	3851.65	1.09575	0.00822569	1.02836	up	1.19303	C28H42O7	535.292	8.27758	--	--	LMST02030262	Sterol Lipids [ST]	Steroids [ST02]	C21 steroids (gluco/mineralocorticoids, progestogins) and derivatives [ST0203]	HMDB0249707	--	Organic compounds	Lipids and lipid-like molecules	Steroids and steroid derivatives	Pregnane steroids
Avermectin A1a aglycone	2303.65	2288.54	2754.2	2598.11	4174.75	4080.11	494.306	918.242	461.25	718.567	490.817	910.793	-2.18799	0.000827832	1.19576	down	-48.313	C35H50O8	597.314	8.28472	C11980	Biosynthesis of 12-, 14- and 16-membered macrolides(ko00522);;Metabolic pathways(ko01100);;Biosynthesis of secondary metabolites(ko01110)	--	--	--	--	--	--	--	--	--	--
5-Hydroxymethyldeoxycytidylate	2005.63	2164.96	2942.32	3063.38	2881.03	2806.69	30849.9	18850.3	26890.2	26107.9	27923.7	20282	3.2498	6.74222e-05	1.28956	up	14.5763	C10H16N3O8P	358.047	0.672883	C03997	Pyrimidine metabolism(ko00240)	--	--	--	--	--	--	--	--	--	--
2-(4-Methyl-3-cyclohexen-1-yl)-2-propanol	1281.5	1328.59	1704.82	1689.78	1398.71	1408.6	2631.38	1691.53	2089.38	1856.27	1914.27	1859.27	0.450544	0.00863977	0.992316	unchanged	-5.59651	C10H18O	199.133	8.30613	--	--	--	--	--	--	HMDB0004043	7785-53-7	Organic compounds	Lipids and lipid-like molecules	Prenol lipids	Monoterpenoids
{[(2S,3S,4R)-2-amino-3,4-dihydroxyicosyl]oxy}phosphonic acid	37.8445	35.3622	3.61859e-09	0.00278202	11.0513	3.61859e-09	159.429	221.461	110.929	133.694	164.599	191.828	3.5427	6.60151e-05	1.24859	up	6.85967	C20H44NO6P	470.292	8.31327	--	--	--	--	--	--	--	--	--	--	--	--
Neurosporaxanthin	894.611	903.79	452.772	337.702	880.899	763.623	726.294	961.204	726.953	930.06	799.546	1121.82	0.314859	0.186543	0.551486	unchanged	16.3237	C35H46O2	519.333	8.30613	C08607	Carotenoid biosynthesis(ko00906);;Metabolic pathways(ko01100);;Biosynthesis of secondary metabolites(ko01110)	LMPR01070206	Prenol Lipids [PR]	Isoprenoids [PR01]	C40 isoprenoids (tetraterpenes) [PR0107]	--	--	--	--	--	--
Handelin	2981.65	3034.33	844.428	931.906	924.649	1069.25	111.748	19.6209	69.0311	54.4105	18.0191	38.9701	-4.97206	0.0152303	1.00632	down	-2.86811	C32H40O8	573.245	8.31327	C17613	--	--	--	--	--	--	--	--	--	--	--
Lasalocid	2263.65	2343.53	2718.66	2614.23	5493.3	6063.04	850.65	222.267	349.191	490.803	1194.89	406.326	-2.61286	0.00717794	1.0587	down	-6.30488	C34H54O8	625.348	8.31327	--	--	--	--	--	--	HMDB0253985	--	Organic compounds	Lipids and lipid-like molecules	Prenol lipids	Terpene glycosides
Deslanoside	254011	253573	222866	228566	238270	242532	68651	86974.3	52661.5	70878.6	79115	56467.8	-1.79558	5.69443e-10	1.32081	down	-30.9318	C47H74O19	963.428	8.31327	C12669	--	--	--	--	--	HMDB0015211	17598-65-1	Organic compounds	Lipids and lipid-like molecules	Steroids and steroid derivatives	Steroid lactones
Penitrem D	175327	179184	106087	104860	97758.9	115283	38995.7	29163.5	32223.4	34428.3	59685.2	65411.6	-1.5827	0.00138441	1.14719	down	20.6442	C37H45NO4	1179.69	8.32755	C20596	Indole diterpene alkaloid biosynthesis(ko00403)	--	--	--	--	HMDB0256240	--	Organic compounds	Organoheterocyclic compounds	Naphthopyrans	--
17-Octadecynoic Acid	704.025	891.11	118.474	134.628	142.112	137.448	501.723	375.19	300.236	468.142	396.767	357.186	0.173219	0.767161	0.128093	unchanged	-1.6789	C18H32O2	279.232	8.33468	--	--	LMFA01030575	Fatty Acyls [FA]	Fatty Acids and Conjugates [FA01]	Unsaturated fatty acids [FA0103]	HMDB0244776	--	Organic compounds	Lipids and lipid-like molecules	Fatty Acyls	Fatty acids and conjugates
9-OxoODE	72177.6	73747	115957	114079	104652	108858	82598.2	97636	65425.6	88174.1	84824.2	106718	-0.166069	0.312428	0.428056	unchanged	-1.26263	C18H30O3	293.212	8.32755	C14766	Linoleic acid metabolism(ko00591)	LMFA02000251	Fatty Acyls [FA]	Octadecanoids [FA02]	Other Octadecanoids [FA0200]	HMDB0004669	--	Organic compounds	Lipids and lipid-like molecules	Fatty Acyls	Lineolic acids and derivatives
PE(16:1(9Z)/0:0)	5711.92	5848.4	2294.41	2374.42	2787.15	2841.07	1200.41	1147.47	1057.9	1133.67	1193.25	1237.45	-1.64886	0.0148868	1.00858	down	3.4545	C21H42NO7P	496.27	8.32755	--	--	LMGP02050010	Glycerophospholipids [GP]	Glycerophosphoethanolamines [GP02]	Monoacylglycerophosphoethanolamines [GP0205]	--	--	--	--	--	--
Pentadecanoic acid	27.9406	37.9431	134.89	104.268	59.2922	51.3181	451.71	1250.18	977.473	805.973	372.607	1079.12	3.5702	0.00310214	1.14142	up	-1.87753	C15H30O2	287.222	8.34182	C16537	--	LMFA01010015	Fatty Acyls [FA]	Fatty Acids and Conjugates [FA01]	Straight chain fatty acids [FA0101]	HMDB0000826	1002-84-2	Organic compounds	Lipids and lipid-like molecules	Fatty Acyls	Fatty acids and conjugates
Chrysin-5-O-glucoside (Toringin)	428.404	434.418	1490.51	1489.79	556.873	475.447	325.293	266.114	262.684	250.57	271.877	216.999	-1.6133	0.0516339	0.83697	unchanged	-3.90943	C21H20O9	437.084	0.672883	--	--	--	--	--	--	--	--	--	--	--	--
Lithocholic acid	14.1872	68.947	3.61859e-09	19.7783	3.61859e-09	38.6475	657.064	984.955	784.359	1081.02	712.18	962.263	5.19398	5.18759e-05	1.28818	up	20.4154	C24H40O3	411.275	8.34182	C03990	Secondary bile acid biosynthesis(ko00121);;Bile secretion(ko04976)	LMST04010003	Sterol Lipids [ST]	Bile acids and derivatives [ST04]	C24 bile acids, alcohols, and derivatives [ST0401]	HMDB0000761	434-13-9	Organic compounds	Lipids and lipid-like molecules	Steroids and steroid derivatives	Bile acids, alcohols and derivatives
Terbutaline	47296.3	329825	129587	145918	130043	251653	384256	20665.3	123620	36131	238286	38834.1	-0.29715	0.666811	0.179145	unchanged	3.88218	C12H19NO3	449.267	8.34182	C07129	--	--	--	--	--	HMDB0015009	23031-25-6	Organic compounds	Benzenoids	Phenols	Benzenediols
Hepoxilin A3	4.01501	3.61859e-09	3.61859e-09	3.61859e-09	6.31838	3.61859e-09	393.957	282.262	201.504	265.164	272.12	255.601	7.33692	0.00012055	1.28196	up	-11.0875	C20H32O4	357.201	8.34895	C04849	--	LMFA03090005	Fatty Acyls [FA]	Eicosanoids [FA03]	Hepoxilins [FA0309]	HMDB0004688	85589-24-8	Organic compounds	Lipids and lipid-like molecules	Fatty Acyls	Eicosanoids
N-iodoacetylglucosamine 6-phosphate	33.858	31.8582	3.61859e-09	3.61859e-09	16.1325	9.12221	407.082	275.5	373.623	413.968	484.926	379.139	4.6814	2.42346e-05	1.2945	up	28.2378	C8H15INO9P-2	471.963	0.672883	--	--	--	--	--	--	--	--	--	--	--	--
Taxa-4(20),11(12)-dien-5alpha,13alpha-diol	89.7857	123.561	51.4638	40.7871	12.0712	24.7758	59.2882	83.0889	91.8286	80.3846	60.1657	126.698	0.550244	0.220111	0.50863	unchanged	-0.932073	C20H32O2	303.233	8.36323	C11897	Diterpenoid biosynthesis(ko00904);;Metabolic pathways(ko01100);;Biosynthesis of secondary metabolites(ko01110)	LMPR0104390005	Prenol Lipids [PR]	Isoprenoids [PR01]	C20 isoprenoids (diterpenes) [PR0104]	--	--	--	--	--	--
DG(12:0/16:0/0:0)	441.59	392.869	3213.36	3016.28	480.148	340.764	431.228	2156.77	431.3	1574.87	895.616	1742.9	-0.124582	0.870087	0.0769907	unchanged	-0.116741	C31H60O5	557.442	8.36323	--	--	--	--	--	--	HMDB0093067	--	Organic compounds	Lipids and lipid-like molecules	Glycerolipids	Diradylglycerols
Avermectin B2b	42550.4	45462.1	34891.6	46503.1	49445	53214.5	14835	9089.86	16709.3	10150.7	13286.6	8387.45	-1.90872	4.38476e-06	1.28385	down	1.92363	C47H72O15	875.482	8.36323	C11959	Biosynthesis of 12-, 14- and 16-membered macrolides(ko00522)	LMPK04000018	Polyketides [PK]	Macrolides and lactone polyketides [PK04]	--	--	--	--	--	--	--
KIRENOL	1656.35	1650.64	1529.15	1412.04	2872.99	2986.86	311.611	565.404	472.609	409.921	369.884	411.926	-2.2523	0.00260515	1.14834	down	-4.41985	C20H34O4	337.237	8.37037	--	--	--	--	--	--	HMDB0253803	--	Organic compounds	Lipids and lipid-like molecules	Prenol lipids	Diterpenoids
PI(18:0/16:1(9Z))	66664.5	95817.6	122080	333801	195829	327576	72985.7	12427.6	212075	32711.6	175526	29395.2	-1.09333	0.119438	0.637692	unchanged	-47.7881	C43H81O13P	881.5	8.37037	--	--	LMGP06010857	Glycerophospholipids [GP]	Glycerophosphoinositols [GP06]	Diacylglycerophosphoinositols [GP0601]	HMDB0009806	--	Organic compounds	Lipids and lipid-like molecules	Glycerophospholipids	Glycerophosphoinositols
(1E,4S,5E,7R)-Germacra-1(10),5-dien-11-ol	3.61859e-09	8.2819	34.6031	33.5699	57.4973	50.0044	191.52	172.996	227.131	238.793	223.059	228.228	2.80065	1.43405e-07	1.29549	up	-2.10188	C15H26O	267.196	8.38465	C16143	Sesquiterpenoid and triterpenoid biosynthesis(ko00909);;Biosynthesis of terpenoids and steroids(ko01062);;Metabolic pathways(ko01100);;Biosynthesis of secondary metabolites(ko01110)	--	--	--	--	--	--	--	--	--	--
Hexadecanal	134.427	142.85	106.313	144.98	139.923	110.932	1241.49	1491.74	1232.18	1520.52	1134.06	993.818	3.28813	3.49261e-05	1.3006	up	-7.52531	C16H32O	285.242	8.3775	C00517	Fatty acid degradation(ko00071)	LMFA06000088	Fatty Acyls [FA]	Fatty aldehydes [FA06]	--	HMDB0001551	629-80-1	Organic compounds	Lipids and lipid-like molecules	Fatty Acyls	Fatty aldehydes
LysoPE 17:0	12785	12482	16559.3	17062.7	8635.98	9800.88	3220.79	4174.55	8755.33	10023.9	6202.04	6305.14	-0.999297	0.00486676	1.0179	down	14.7913	C22H46NO7P	466.301	8.38465	--	--	--	--	--	--	--	--	--	--	--	--
Valyl-Histidine	6446.93	6592.28	1578.73	1543.21	1955.39	1857	460.638	480.84	441.554	525.362	456.316	551.002	-2.77617	0.0374778	0.888901	unchanged	-2.16681	C11H18N4O3	553.273	8.3775	--	--	--	--	--	--	HMDB0029129	13589-07-6	Organic compounds	Organic acids and derivatives	Carboxylic acids and derivatives	Amino acids, peptides, and analogues
dTDP-glucose	1109.53	1091.78	2089.56	2157.79	1183.56	1115.57	16185.4	12749.6	18230.8	15889.4	16761.2	13575.2	3.4163	5.71476e-06	1.30923	up	-16.8902	C16H26N2O16P2	563.059	0.665733	C00842	Streptomycin biosynthesis(ko00521);;Polyketide sugar unit biosynthesis(ko00523);;Acarbose and validamycin biosynthesis(ko00525);;O-Antigen nucleotide sugar biosynthesis(ko00541);;Biosynthesis of vancomycin group antibiotics(ko01055);;Metabolic pathways(ko01100);;Biosynthesis of secondary metabolites(ko01110);;Biosynthesis of nucleotide sugars(ko01250)	--	--	--	--	HMDB0304344	--	Organic compounds	Nucleosides, nucleotides, and analogues	Pyrimidine nucleotides	Pyrimidine nucleotide sugars
8(S)-HETrE	3979.05	3971.75	4327.29	4105.75	3910.95	3782.15	2063.78	2669.68	2329.79	2525.94	2038.63	3399.14	-0.680099	0.000366403	1.21495	down	-1.72615	C20H34O3	321.243	8.39892	--	--	LMFA03050029	Fatty Acyls [FA]	Eicosanoids [FA03]	Hydroxy/hydroperoxyeicosatrienoic acids [FA0305]	--	--	--	--	--	--
Coproporphyrin III	5345.6	5159.82	1571	1347.8	3370.6	3301.23	2368.8	1016.11	2360.44	2837.28	1887.25	1980.13	-0.690765	0.132666	0.639426	unchanged	1.7446	C36H38N4O8	653.263	8.39892	C05770	Porphyrin metabolism(ko00860);;Metabolic pathways(ko01100);;Biosynthesis of secondary metabolites(ko01110);;Biosynthesis of cofactors(ko01240)	--	--	--	--	HMDB0000570	14643-66-4	Organic compounds	Organoheterocyclic compounds	Tetrapyrroles and derivatives	Porphyrins
3-Dehydrosphinganine	4832.31	4556.74	2999.69	3045.7	1829.8	1867.73	2979.96	2907.81	2785.35	3086.67	2459.52	3349.14	-0.122999	0.646358	0.20908	unchanged	-46.4369	C18H37NO2	334.238	8.4132	C02934	Sphingolipid metabolism(ko00600);;Metabolic pathways(ko01100)	LMSP01020002	Sphingolipids [SP]	Sphingoid bases [SP01]	Sphinganines [SP0102]	HMDB0001480	16105-69-4	Organic compounds	Organic oxygen compounds	Organooxygen compounds	Carbonyl compounds
Docosatetraenoyl Ethanolamide	265.126	223.966	182.889	163.44	101.464	100.25	388.401	342.909	344.79	323.131	264.505	395.919	0.9898	0.000593407	1.13428	up	-0.737219	C24H41NO2	396.288	8.4132	--	--	--	--	--	--	--	--	--	--	--	--
Proscillaridin A	10339.4	10120.4	1393.52	1541.64	1658.37	1753.61	351.969	284.033	378.105	231.189	450.565	255.952	-3.77972	0.0722249	0.781507	unchanged	4.07	C30H42O8	575.288	8.40605	--	--	LMST01130008	Sterol Lipids [ST]	Sterols [ST01]	Bufanolides and derivatives [ST0113]	HMDB0256851	--	Organic compounds	Lipids and lipid-like molecules	Steroids and steroid derivatives	Steroid lactones
Diosgenin glucoside	5893.79	5933.45	5323.03	5603.17	7539.73	8333.51	92248.8	77994.2	81338.6	156811	81826.1	62500	3.83888	0.0014337	1.1934	up	0.373677	C33H52O8	621.365	8.40605	--	--	LMST01080094	Sterol Lipids [ST]	Sterols [ST01]	Spirostanols and derivatives [ST0108]	HMDB0029310	14144-06-0	Organic compounds	Lipids and lipid-like molecules	Steroids and steroid derivatives	Steroidal glycosides
Convallatoxin	97776.7	100261	79837.2	79266.5	67446	68086.2	3296.59	2252.02	2390.54	2066.15	3248.63	2448.86	-4.97154	3.56723e-05	1.30123	down	23.0632	C29H42O10	595.289	8.4132	C08858	--	LMST01120013	Sterol Lipids [ST]	Sterols [ST01]	Cardanolides and derivatives [ST0112]	HMDB0034362	5822-57-1	Organic compounds	Lipids and lipid-like molecules	Steroids and steroid derivatives	Steroid lactones
Nigaichigoside F1	1862.92	1693.41	1452.14	1607.78	1699.39	1662.69	3057.38	3068.25	2958	4699.33	3336.21	3017.36	1.01295	0.00134323	1.18031	up	11.3886	C36H58O11	665.398	8.40605	--	--	--	--	--	--	--	--	--	--	--	--
16-Hydroxypalmitate	674.292	624.633	473.722	400.362	511.259	510.057	1442.07	1115.45	987.224	2176.65	1313.67	1186.57	1.36391	0.00407627	1.10526	up	-2.50698	C16H32O3	271.227	8.42033	C18218	Cutin, suberine and wax biosynthesis(ko00073);;Metabolic pathways(ko01100)	--	--	--	--	HMDB0006294	506-13-8	Organic compounds	Lipids and lipid-like molecules	Fatty Acyls	Fatty acids and conjugates
15(S)-15-methyl PGF2伪	2435.76	2310.31	2244.48	2203.81	2503.5	2533.23	11563.6	19446.5	12713.9	15415.8	13064.6	18692.2	2.67518	0.000214817	1.26411	up	0.47217	C21H36O5	367.249	8.42033	--	--	--	--	--	--	--	--	--	--	--	--
N-(伪-Linolenoyl) Tyrosine	12807.2	12499.4	9721.08	9582.03	5293.11	5478.35	13365	12073.6	12289.1	10545.1	10288.2	15328.6	0.415975	0.0799116	0.70927	unchanged	-0.842725	C27H39NO4	440.28	8.42033	--	--	--	--	--	--	--	--	--	--	--	--
Dehydrotumulosic acid	708.456	651.393	220.866	174.025	402.964	387.118	499.767	638.64	466.913	634.422	485.662	636.697	0.401798	0.200295	0.546887	unchanged	18.2014	C31H48O4	519.333	8.44103	--	--	--	--	--	--	HMDB0250960	--	Organic compounds	Lipids and lipid-like molecules	Steroids and steroid derivatives	Bile acids, alcohols and derivatives
Fumaric acid	41691.1	43022.4	43383	44543.2	38019.8	39047.1	248.532	345.843	346.727	259.833	208.884	298.287	-7.19169	1.99335e-07	1.33004	down	-6.20231	C4H4O4	115.003	0.680017	C00122	Citrate cycle (TCA cycle)(ko00020);;Oxidative phosphorylation(ko00190);;Arginine biosynthesis(ko00220);;Alanine, aspartate and glutamate metabolism(ko00250);;Tyrosine metabolism(ko00350);;Phenylalanine metabolism(ko00360);;Pyruvate metabolism(ko00620);;Styrene degradation(ko00643);;Butanoate metabolism(ko00650);;Carbon fixation pathways in prokaryotes(ko00720);;Nicotinate and nicotinamide metabol…	--	--	--	--	HMDB0000134	110-17-8	Organic compounds	Organic acids and derivatives	Carboxylic acids and derivatives	Dicarboxylic acids and derivatives
PI(12:0/14:0)	78772.6	98289.9	155129	230732	210612	333367	176259	103386	126634	120348	535141	437063	0.43731	0.468975	0.304477	unchanged	25.593	C35H67O13P	761.42	8.46958	--	--	LMGP06010950	Glycerophospholipids [GP]	Glycerophosphoinositols [GP06]	Diacylglycerophosphoinositols [GP0601]	--	--	--	--	--	--
sesquicannabigerol	863.62	852.948	1047.95	737.237	950.634	1079.95	1673.43	1838.18	1596.18	1691.76	1531.21	1888.95	0.885395	1.46452e-06	1.27472	up	-12.3884	C26H40O2	383.291	8.48387	--	--	--	--	--	--	--	--	--	--	--	--
1-Palmitoylglycerol	25.7028	24.9951	62.5794	49.6888	64.8348	66.1899	860.551	897.711	564.601	1145.59	1083.58	454.642	4.09001	0.00090716	1.21472	up	-7.90642	C19H38O4	329.267	8.491	--	--	--	--	--	--	HMDB0011564	32899-41-5	Organic compounds	Lipids and lipid-like molecules	Glycerolipids	Monoradylglycerols
10,16-Dihydroxypalmitic acid	5.23632	3.61859e-09	3.61859e-09	3.61859e-09	3.61859e-09	3.61859e-09	114.216	273.725	232.929	250.2	107.311	253.561	7.87816	0.00109318	1.20593	up	-2.56043	C16H32O4	287.222	8.50528	--	--	--	--	--	--	--	--	--	--	--	--
triptobenzene H	4604.88	4740.28	2781.61	3129.01	10723.6	11143.9	813.096	622.418	729.556	571.515	1171.02	629.819	-3.03238	0.016518	0.988095	unchanged	-28.1624	C21H28O4	365.164	8.51955	--	--	--	--	--	--	--	--	--	--	--	--
N-Methylpelletierine	8922.47	8721.78	6613.48	5976.84	5898.54	5589.87	2411.28	3279.09	2568.72	2645.4	2436.25	2864.38	-1.36439	0.000697933	1.21248	down	-5.70748	C9H17NO	369.274	8.52668	C06184	Tropane, piperidine and pyridine alkaloid biosynthesis(ko00960);;Biosynthesis of alkaloids derived from ornithine, lysine and nicotinic acid(ko01064);;Biosynthesis of secondary metabolites(ko01110)	--	--	--	--	--	--	--	--	--	--
12-Hydroxystearic Acid	157.339	163.879	1358.61	1282.04	1835.18	1930.22	23.3821	38.1118	12.0724	20.4633	19.9658	44.5046	-5.40747	0.0190343	0.973401	unchanged	0.579128	C18H36O3	321.241	8.54097	--	--	--	--	--	--	HMDB0061706	106-14-9	Organic compounds	Lipids and lipid-like molecules	Fatty Acyls	Fatty acids and conjugates
Avermectin B1a aglycone	2070.09	2009.94	4267.64	4254.55	13212.3	13660.5	305.535	55.1281	135.473	104.677	396.49	146.412	-5.10914	0.0339779	0.894115	unchanged	44.707	C34H48O8	605.336	8.54097	C11979	Biosynthesis of 12-, 14- and 16-membered macrolides(ko00522);;Metabolic pathways(ko01100);;Biosynthesis of secondary metabolites(ko01110)	--	--	--	--	--	--	--	--	--	--
1-monohexadecanoylglycerol	2872.2	2887.08	4359.12	4044.68	2474.98	2496.4	2900.57	3503.81	2712.98	3490.78	3199.01	3033.7	-0.0223088	0.894685	0.0637999	unchanged	9.76506	C19H38O4	365.234	8.5481	--	--	--	--	--	--	HMDB0011564	32899-41-5	Organic compounds	Lipids and lipid-like molecules	Glycerolipids	Monoradylglycerols
Trihexyphenidyl	30.586	36.1593	21.9332	5.76661	17.0074	21.4772	482.744	399.893	592.954	437.542	512.312	553.559	4.48609	1.23538e-05	1.30714	up	-0.265007	C20H31NO	346.239	8.56237	C07171	--	--	--	--	--	HMDB0014520	144-11-6	Organic compounds	Organic nitrogen compounds	Organonitrogen compounds	Amines
5alpha-Cholesta-7,24-dien-3beta-ol	199.13	217.866	183.841	430.667	293.91	283.754	563.276	489.853	450.485	500.738	584.982	368.973	0.878458	0.00107631	1.09824	up	-22.2269	C27H44O	419.3	8.56237	C05439	Steroid biosynthesis(ko00100);;Metabolic pathways(ko01100)	LMST01010206	Sterol Lipids [ST]	Sterols [ST01]	Cholesterol and derivatives [ST0101]	HMDB0006842	651-54-7	Organic compounds	Lipids and lipid-like molecules	Steroids and steroid derivatives	Cholestane steroids
PE(14:0/0:0)	3153.13	3995.83	4278.31	5089.98	11132.1	11917.7	2241.34	1606.46	1971.89	1271.43	2563.4	1201.56	-1.86579	0.0288801	0.910573	unchanged	-11.446	C19H40NO7P	895.497	8.55523	--	--	LMGP02050003	Glycerophospholipids [GP]	Glycerophosphoethanolamines [GP02]	Monoacylglycerophosphoethanolamines [GP0205]	--	--	--	--	--	--
Palmitoylglycine	165.615	155.937	137.075	112.4	194.542	198.89	476.053	504.059	493.808	438.603	532.974	503.803	1.61258	7.70193e-09	1.31311	up	-6.47257	C18H35NO3	312.252	8.56952	--	--	--	--	--	--	HMDB0013034	158305-64-7	Organic compounds	Organic acids and derivatives	Carboxylic acids and derivatives	Amino acids, peptides, and analogues
8(R)-HPETE	16048.1	23868.2	21828.7	18914.8	22315.8	66142.6	26035	8689.17	14615.3	11509.4	56995.4	17966	-0.31644	0.611567	0.218492	unchanged	9.74913	C20H32O4	381.232	8.56952	C04822	Arachidonic acid metabolism(ko00590);;Serotonergic synapse(ko04726)	LMFA03060037	Fatty Acyls [FA]	Eicosanoids [FA03]	Hydroxy/hydroperoxyeicosatetraenoic acids [FA0306]	--	--	--	--	--	--
LysoPE 18:1(2n isomer)	42545.5	160255	55548.3	32565	67817.1	50463.6	162637	5206.41	7470.4	8394.26	10280.9	12068.4	-0.989743	0.316498	0.414306	unchanged	14.2989	C23H46NO7P	1003.61	8.57665	--	--	--	--	--	--	--	--	--	--	--	--
Ubiquinone 4	1189.75	1169.1	64012	62124	21377.2	21421.2	1911.88	2376.54	2065.28	2383.78	2229.43	2461.54	-3.6731	0.0712904	0.782071	unchanged	-15.8229	C29H42O4	499.292	8.59092	--	--	--	--	--	--	HMDB0006710	4370-62-1	Organic compounds	Lipids and lipid-like molecules	Prenol lipids	Quinone and hydroquinone lipids
6-phospho-2-dehydro-D-gluconic acid	243.774	240.508	616.807	511.419	479.274	461.554	3145.33	1564.32	2101.96	2176.29	2254.84	1547.01	2.32453	0.000574278	1.21671	up	-31.1232	C6H11O10P	272.993	0.680017	--	--	--	--	--	--	--	--	--	--	--	--
Sclareol	2297.18	551.209	2138.04	201.472	3129.05	480.504	371.473	685.376	283.213	1148.7	577.295	1137.7	-1.06541	0.18935	0.564181	unchanged	-5.39591	C20H36O2	353.268	8.6052	C09183	Diterpenoid biosynthesis(ko00904);;Biosynthesis of secondary metabolites(ko01110)	LMPR0104030010	Prenol Lipids [PR]	Isoprenoids [PR01]	C20 isoprenoids (diterpenes) [PR0104]	HMDB0036827	515-03-7	Organic compounds	Lipids and lipid-like molecules	Prenol lipids	Diterpenoids
25-O-Methylalisol A	862.723	798.659	871.103	673.469	1183.94	959.263	3784.23	5009.22	4032.57	4927.88	3961.78	5107.44	2.32609	1.10423e-05	1.30002	up	40.6232	C31H52O5	525.377	8.61233	--	--	--	--	--	--	--	--	--	--	--	--
ubiquinone-6	50118.5	36596.2	71442	43721.2	51159.6	36515.5	73806.9	64047.7	44036.8	80640.5	50104.7	64859	0.382631	0.0880285	0.687744	unchanged	1.0602	C39H58O4	611.409	8.61233	C17568	--	--	--	--	--	HMDB0036062	1065-31-2	Organic compounds	Lipids and lipid-like molecules	Prenol lipids	Quinone and hydroquinone lipids
Digitoxin	5202.97	4847.34	5280.21	3034.53	17979	18576.2	208.813	6.31124	142.911	2744.09	473.108	536.47	-3.73953	0.0328072	0.892679	unchanged	-2.08587	C41H64O13	799.402	8.61233	C06955	--	LMST01120018	Sterol Lipids [ST]	Sterols [ST01]	Cardanolides and derivatives [ST0112]	HMDB0015468	71-63-6	Organic compounds	Lipids and lipid-like molecules	Steroids and steroid derivatives	Steroid lactones
16-hydroxy hexadecanoic acid	881.377	804.374	795.197	679.218	899.615	847.958	3299.3	1825.77	1699.79	5403.73	2745.57	2222.44	1.80899	0.0148271	1.00534	up	-2.07182	C16H32O3	271.227	8.62662	--	--	--	--	--	--	--	--	--	--	--	--
Quillaic acid	8362.74	8668.95	5155.98	4955.37	6559.47	7001.25	2622.67	2178.86	1693.69	2291.59	2571.26	1777.25	-1.63171	0.000557545	1.21499	down	-31.8497	C30H46O5	531.317	8.62662	C08972	--	LMPR0106150037	Prenol Lipids [PR]	Isoprenoids [PR01]	C30 isoprenoids (triterpenes) [PR0106]	--	--	--	--	--	--
3-Methyl-4,8-dihydroxy-3,4-dihydroisocoumarin	3.61859e-09	3.61859e-09	3.61859e-09	3.61859e-09	3.61859e-09	3.61859e-09	192.117	254.58	163.084	300.504	182.789	242.055	35.8397	0.000136504	1.27598	up	-2.62112	C10H10O4	193.05	8.64088	--	--	--	--	--	--	HMDB0030765	70287-70-6	Organic compounds	Organoheterocyclic compounds	Benzopyrans	2-benzopyrans
(9Z)-Octadecenoic acid	592.862	564.647	505.852	400.104	587.329	579.458	445.993	615.125	380.279	370.785	536.924	455.768	-0.203711	0.180234	0.549541	unchanged	-16.9125	C18H34O2	327.249	8.64802	C00712	Fatty acid biosynthesis(ko00061);;Cutin, suberine and wax biosynthesis(ko00073);;Biosynthesis of unsaturated fatty acids(ko01040);;Biosynthesis of plant secondary metabolites(ko01060);;Longevity regulating pathway - worm(ko04212)	--	--	--	--	HMDB0000207	112-80-1	Organic compounds	Lipids and lipid-like molecules	Fatty Acyls	Fatty acids and conjugates
Raddeanin A	9960.84	11529.8	12062.1	13707.6	26443.4	28594.8	6114.47	4843.6	5204.95	3747.73	6557.69	3707.29	-1.76133	0.0154272	0.989056	unchanged	-6.99612	C47H76O16	895.5	8.64802	--	--	--	--	--	--	HMDB0257094	--	Organic compounds	Lipids and lipid-like molecules	Prenol lipids	Triterpenoids
Icosanoic acid	99.4375	90.697	48.9591	44.3952	47.2511	62.6347	431.744	968.747	686.711	824.329	573.115	842.885	3.45957	0.000404692	1.24064	up	-4.7331	C20H40O2	357.3	8.65517	C06425	Biosynthesis of unsaturated fatty acids(ko01040)	LMFA01010020	Fatty Acyls [FA]	Fatty Acids and Conjugates [FA01]	Straight chain fatty acids [FA0101]	HMDB0002212	506-30-9	Organic compounds	Lipids and lipid-like molecules	Fatty Acyls	Fatty acids and conjugates
4-(4-Deoxy-alpha-D-gluc-4-enuronosyl)-D-galacturonate	1490.56	1256.71	3585.78	3505.23	3329	3038.06	12340.2	6246.19	10248.4	12286.5	14776.8	8420.42	1.98876	0.000835733	1.18116	up	20.7545	C12H16O12	351.064	0.680017	C06118	Pentose and glucuronate interconversions(ko00040);;Metabolic pathways(ko01100)	--	--	--	--	--	--	--	--	--	--
3,23-Dihydroxyolean-12-en-28-oic acid (Hederagenin)	21134.9	22318	2265.19	1661.78	2243.79	2319.4	1936.72	1791.21	1728.15	2464.44	2003.52	2209.84	-2.09789	0.169696	0.606838	unchanged	-36.1932	C30H48O4	517.336	8.68372	--	--	--	--	--	--	--	--	--	--	--	--
ubiquinol-10	4273.24	6883.26	396.976	29.2649	120.815	79.8546	284.897	61.986	25.6654	444.246	501.672	86.0199	-3.06864	0.207066	0.558401	unchanged	5.30925	C59H94O4	901.689	8.68372	--	--	--	--	--	--	HMDB0013111	5677-55-4	Organic compounds	Lipids and lipid-like molecules	Prenol lipids	Quinone and hydroquinone lipids
11(R)-HEDE	2552.68	2635.47	2614.64	2421.88	3851.86	3718.66	5812.13	8872.05	6180.61	7781.16	6235.98	8396.22	1.28215	0.000149181	1.22072	up	-1.93773	C20H36O3	323.259	8.69085	--	--	--	--	--	--	--	--	--	--	--	--
Kajiichigoside F1(Euscaphic acid 28-O-尾-D-glucopyranoside)	4894.76	7957.73	7202.31	5981.87	6200.61	11330.1	8753.01	3416.41	4878.83	3678.32	10921.8	4148.73	-0.283406	0.430531	0.333936	unchanged	-26.9543	C36H58O10	695.384	8.69085	--	--	--	--	--	--	--	--	--	--	--	--
Obscuraminol A	5521.62	5474.6	7674.44	6991.33	6381.52	6560.19	6387.08	4749.76	5264.5	5224.5	6290.25	4885.96	-0.234953	0.0585031	0.746101	unchanged	-15.3508	C18H31NO	312.206	8.70512	--	--	LMSP01080035	Sphingolipids [SP]	Sphingoid bases [SP01]	Sphingoid base analogs [SP0108]	--	--	--	--	--	--
Ganoderiol F	440.168	365.229	291.323	265.684	292.393	280.659	597.771	1052.19	677.271	854.092	688.353	796.806	1.26966	0.000475577	1.19275	up	30.5344	C30H46O3	499.357	8.70512	--	--	--	--	--	--	HMDB0038707	114567-47-4	Organic compounds	Lipids and lipid-like molecules	Prenol lipids	Monoterpenoids
7alpha-Hydroxycholest-4-en-3-one	2452.35	2400.69	2285.63	2537.28	2463.02	3143.45	3654.1	6785.94	4071.8	4482.03	3963.42	5168.83	0.880038	0.00519615	1.08373	up	14.4088	C27H44O2	435.309	8.7194	C05455	Primary bile acid biosynthesis(ko00120);;Metabolic pathways(ko01100)	LMST04030123	Sterol Lipids [ST]	Bile acids and derivatives [ST04]	C27 bile acids, alcohols, and derivatives [ST0403]	HMDB0001993	3862-25-7	Organic compounds	Lipids and lipid-like molecules	Steroids and steroid derivatives	Cholestane steroids
Hydroxyspirilloxanthin	19397.5	18895.8	10887.9	9145.41	15240.6	15146.4	21038	26915.2	18944	23980.2	23008.5	32634.3	0.723871	0.00424418	1.01128	up	12.3078	C41H58O2	603.426	8.7194	C15879	Carotenoid biosynthesis(ko00906);;Metabolic pathways(ko01100);;Biosynthesis of secondary metabolites(ko01110)	LMPR01070137	Prenol Lipids [PR]	Isoprenoids [PR01]	C40 isoprenoids (tetraterpenes) [PR0107]	--	--	--	--	--	--
24-Ethylidenelophenol	3.34441	1.66117	3.61859e-09	3.61859e-09	3.61859e-09	3.61859e-09	170.378	420.381	267.836	279.639	232.611	322.862	8.40243	0.000455213	1.24224	up	-45.3429	C30H50O	471.365	8.73367	C11523	Steroid biosynthesis(ko00100);;Metabolic pathways(ko01100);;Biosynthesis of secondary metabolites(ko01110)	--	--	--	--	HMDB0304093	--	Organic compounds	Lipids and lipid-like molecules	Steroids and steroid derivatives	Stigmastanes and derivatives
PG(14:0/16:1(9Z)	62767.9	62537.9	28181.8	31750.4	30033.8	33257.7	6402.39	4576.95	11080.5	11689.1	13267.7	11353.2	-2.09012	0.00476832	1.10292	down	-18.1824	C36H69O10P	727.42	8.72653	--	--	--	--	--	--	--	--	--	--	--	--
3,4-Dihydroxybenzeneacetic acid	1621.95	1716.77	3.61859e-09	3.61859e-09	207.472	216.486	775.234	789.119	469.912	309.045	510.556	559.975	-0.140362	0.870547	0.0725329	unchanged	6.87545	C18H34O3	319.228	8.74082	--	--	--	--	--	--	HMDB0001336	102-32-9	Organic compounds	Benzenoids	Phenols	Benzenediols
Orotidylic acid	2883.93	2760.89	1646.53	1639.83	1962.6	2034.71	1301.98	765.467	1212.88	1137.73	1385.91	885.238	-0.950644	0.00373962	1.07411	down	-25.8633	C10H13N2O11P	402.986	0.680017	C01103	Pyrimidine metabolism(ko00240);;Metabolic pathways(ko01100);;Biosynthesis of cofactors(ko01240)	--	--	--	--	HMDB0000218	2149-82-8	Organic compounds	Nucleosides, nucleotides, and analogues	Pyrimidine nucleotides	Pyrimidine ribonucleotides
Oleic acid	176.54	173.993	544.847	512.156	1107.61	1153.41	29.2736	32.8384	13.1827	28.1454	27.7123	23.1393	-4.57148	0.021043	0.95971	unchanged	-11.7848	C18H34O2	327.251	8.74795	C00712	Fatty acid biosynthesis(ko00061);;Cutin, suberine and wax biosynthesis(ko00073);;Biosynthesis of unsaturated fatty acids(ko01040);;Biosynthesis of plant secondary metabolites(ko01060);;Longevity regulating pathway - worm(ko04212)	LMFA01030002	Fatty Acyls [FA]	Fatty Acids and Conjugates [FA01]	Unsaturated fatty acids [FA0103]	HMDB0000207	112-80-1	Organic compounds	Lipids and lipid-like molecules	Fatty Acyls	Fatty acids and conjugates
1,5-Decanolide	2118.94	2092.71	2947.89	2574.78	4508.98	4627.99	1716.46	2699.94	2368.89	2177.08	2045.53	2645.41	-0.466942	0.127604	0.644042	unchanged	-2.1465	C10H18O2	339.253	8.74795	--	--	--	--	--	--	--	--	--	--	--	--
Inositol 1,4,5-trisphosphate	1099.92	1081.14	600.926	688.242	979.996	1035.84	1.20863	3.61859e-09	0.968049	3.61859e-09	0.990684	0.720322	-10.4626	0.000140306	1.2755	down	9.31258	C6H15O15P3	440.941	0.680017	C01245	Inositol phosphate metabolism(ko00562);;Metabolic pathways(ko01100);;MAPK signaling pathway(ko04010);;ErbB signaling pathway(ko04012);;Ras signaling pathway(ko04014);;Calcium signaling pathway(ko04020);;cGMP-PKG signaling pathway(ko04022);;cAMP signaling pathway(ko04024);;Chemokine signaling pathway(ko04062);;NF-kappa B signaling pathway(ko04064);;HIF-1 signaling pathway(ko04066);;Phosphatidylino…	--	--	--	--	HMDB0001498	85166-31-0	Organic compounds	Organic oxygen compounds	Organooxygen compounds	Alcohols and polyols
9(S)-HODE-d4	3230.28	2966.54	3137.74	2893.31	5510.88	5232.7	137377	209280	164936	237528	141500	174116	5.53451	0.000114627	1.27985	up	15.8888	C18H28D4O3	299.258	8.75508	--	--	--	--	--	--	--	--	--	--	--	--
Germacrone	1138.93	1136.06	1229.61	942.396	1970.01	2092.34	1641.18	3229.48	1715.56	2421.84	1974.03	1957.08	0.604624	0.0407912	0.803791	unchanged	-29.0108	C15H22O	495.335	8.75508	C16966	--	--	--	--	--	HMDB0252704	--	Organic compounds	Lipids and lipid-like molecules	Prenol lipids	Sesquiterpenoids
Ginsenoside Rd	24483.1	23994	18823.2	17458.1	31657.1	31168.8	3869.93	2693.74	2743.72	3194.4	3904.4	3199.43	-2.9122	0.00030208	1.25115	down	43.5393	C48H82O19	1007.59	8.76867	C20725	Biosynthesis of various plant secondary metabolites(ko00999);;Biosynthesis of secondary metabolites(ko01110)	LMPR0106080014	Prenol Lipids [PR]	Isoprenoids [PR01]	C30 isoprenoids (triterpenes) [PR0106]	HMDB0035778	52705-93-8	Organic compounds	Lipids and lipid-like molecules	Prenol lipids	Triterpenoids
9,10-Epoxyoctadecanoic Acid	150.687	137.061	115.643	76.0547	187.532	164.352	4752.4	12989.1	5785.7	7621.54	6648.96	8399.54	5.79624	0.00138338	1.19549	up	-1.82107	C18H34O3	333.22	8.79007	C19418	Cutin, suberine and wax biosynthesis(ko00073)	LMFA02000326	Fatty Acyls [FA]	Octadecanoids [FA02]	Other Octadecanoids [FA0200]	HMDB0061650	154966-80-0	Organic compounds	Lipids and lipid-like molecules	Fatty Acyls	Fatty acids and conjugates
9,10-DHOME; (12Z)-9,10-Dihydroxyoctadec-12-enoic acid	129.172	122.091	119.71	78.3847	195.64	147.556	1136.49	3017.05	1450.81	1813.99	1572	2065.74	3.80219	0.00137372	1.19456	up	-9.42596	C18H34O4	335.217	8.79007	--	--	--	--	--	--	--	--	--	--	--	--
Byzantionoside A	3.61859e-09	3.61859e-09	7.61631	2.44656	3.61859e-09	10.643	540.985	1325.03	525.233	820.795	751.994	868.883	7.86671	0.00109345	1.20699	up	14.009	C19H30O7	369.197	8.79007	--	--	--	--	--	--	--	--	--	--	--	--
Pyruvaldehyde	1773.79	1840.73	1935.74	1992.26	1611.54	1634.01	9.2343	70.5876	28.5645	18.3088	8.40386	74.9467	-5.68259	5.67176e-07	1.32574	down	-7.24088	C3H4O2	71.0133	0.680017	C00546	Glycine, serine and threonine metabolism(ko00260);;Pyruvate metabolism(ko00620);;Propanoate metabolism(ko00640);;Metabolic pathways(ko01100);;Microbial metabolism in diverse environments(ko01120);;Diabetic cardiomyopathy(ko05415)	--	--	--	--	HMDB0001167	78-98-8	Organic compounds	Organic oxygen compounds	Organooxygen compounds	Carbonyl compounds
2-Heptyl-4(1H)-quinolone	2476.98	2592.93	1779.87	1881.89	2470.52	3023.39	1880.62	1379.7	1293.82	1546.82	1937.74	1419.19	-0.588897	0.00680823	1.00043	down	-5.78907	C16H21NO	531.32	8.79007	C20643	Phenazine biosynthesis(ko00405);;Biosynthesis of secondary metabolites(ko01110);;Quorum sensing(ko02024);;Biofilm formation - Pseudomonas aeruginosa(ko02025)	--	--	--	--	--	--	--	--	--	--
beta-Tocotrienol	687.984	513.6	244.842	276.035	480.467	454.682	1012.93	1394.52	987.884	1443.77	1072.23	1108.6	1.40133	4.83534e-05	1.21327	up	29.677	C28H42O2	445.3	8.80435	C14154	Ubiquinone and other terpenoid-quinone biosynthesis(ko00130);;Metabolic pathways(ko01100);;Biosynthesis of secondary metabolites(ko01110)	LMPR02020055	Prenol Lipids [PR]	Quinones and hydroquinones [PR02]	Vitamin E [PR0202]	HMDB0304597	--	Organic compounds	Lipids and lipid-like molecules	Prenol lipids	Quinone and hydroquinone lipids
zymosterol intermediate 1c	5880.52	5957.18	3256.52	2685.19	1607.92	1853.32	7148.41	6227.38	5565.98	6075.13	5551.1	6660.8	0.809592	0.0182112	0.948032	unchanged	-5.53202	C29H46O2	447.322	8.7972	--	--	LMST01010170	Sterol Lipids [ST]	Sterols [ST01]	Cholesterol and derivatives [ST0101]	--	--	--	--	--	--
Acacetin-7-O-glucoside (Tilianin)	2314.22	2386.81	2940.27	3048.86	3239.02	3132.05	1875.79	1448.07	1943.74	1866.34	1904.26	1701.77	-0.667733	0.000555581	1.17399	down	-11.8052	C22H22O10	937.23	0.680017	--	--	--	--	--	--	--	--	--	--	--	--
alpha-Muricholate	222.481	187.786	138.808	100.012	168.69	181.772	555.245	702.316	519.211	624.995	524.251	677.204	1.84994	3.41615e-06	1.28859	up	-4.315	C24H40O5	407.279	8.81148	C17647	Secondary bile acid biosynthesis(ko00121)	--	--	--	--	HMDB0000506	2393-58-0	Organic compounds	Lipids and lipid-like molecules	Steroids and steroid derivatives	Bile acids, alcohols and derivatives
Narbomycin	91638.2	105057	78740.8	76312.6	50283.7	52832.9	6079.38	5452.67	4362.64	5849.17	7969.45	5141.68	-3.706	0.00048065	1.24283	down	26.1439	C28H47NO7	508.341	8.81148	C11998	Biosynthesis of 12-, 14- and 16-membered macrolides(ko00522);;Metabolic pathways(ko01100);;Biosynthesis of secondary metabolites(ko01110)	--	--	--	--	--	--	--	--	--	--
1-(2-Aminophenyl)decane-1,3-dione	5076.38	4842.2	4479.44	3625.61	4297.81	3626.35	5799.68	9109.34	5976.34	4969.31	5310.67	5819.85	0.511336	0.0281669	0.889128	unchanged	7.9399	C16H23NO2	521.343	8.81862	C21490	Phenazine biosynthesis(ko00405);;Biosynthesis of secondary metabolites(ko01110)	--	--	--	--	--	--	--	--	--	--
L-Aspartate-semialdehyde	175.476	182.397	611.06	756.153	211.744	167.044	686.55	957.908	1023.97	915.854	734.23	1189.77	1.38855	0.00192882	1.07092	up	-6.02742	C4H7NO3	116.035	0.68715	--	--	--	--	--	--	HMDB0012249	160042	Organic compounds	Organic acids and derivatives	Carboxylic acids and derivatives	Amino acids, peptides, and analogues
Myristic Acid ethyl ester	1179.62	1302.98	4007.33	3978.04	5322.66	5415.73	251.702	3.61859e-09	215.746	18.479	258.78	3.61859e-09	-4.83168	0.00666734	1.08164	down	-2.92584	C16H32O2	255.232	8.84003	--	--	--	--	--	--	HMDB0034153	124-06-1	Organic compounds	Lipids and lipid-like molecules	Fatty Acyls	Fatty acid esters
Carvone	321.96	293.386	253.088	187.682	188.43	207.225	315.636	329.113	250.614	301.077	866.182	300.849	0.703094	0.175058	0.580668	unchanged	-0.516618	C10H14O	299.201	8.84003	C11383	Monoterpenoid biosynthesis(ko00902);;Limonene and pinene degradation(ko00903);;Biosynthesis of secondary metabolites(ko01110)	--	--	--	--	HMDB0035824	22327-39-5	Organic compounds	Lipids and lipid-like molecules	Prenol lipids	Monoterpenoids
Linoleoyl ethanolamide	6030.09	6119.23	1665.33	1378.22	1668.18	1566.49	11153.8	14950.2	11778.9	13739.1	12595.2	14793.6	2.10019	1.20409e-05	1.25256	up	-0.79943	C20H37NO2	368.279	8.84003	--	--	--	--	--	--	HMDB0012252	68171-52-8	Organic compounds	Organic nitrogen compounds	Organonitrogen compounds	Amines
Protolimonoid	191364	172342	295470	311225	304036	322209	13267.8	6648.04	13099.3	6948.05	14900.1	8760.35	-4.64934	0.000216992	1.26343	down	1.37951	C26H36O4	433.237	8.84003	--	--	--	--	--	--	--	--	--	--	--	--
N-Methyl-D-aspartic acid	1341.05	1308.57	3320.6	3456.93	1436.54	1477.03	3900	5635.99	5264.36	4448.36	3649.25	5746.9	1.21485	0.000707431	1.11495	up	-5.50305	C5H9NO4	146.045	0.68715	C12269	--	--	--	--	--	HMDB0002393	6384-92-5	Organic compounds	Organic acids and derivatives	Carboxylic acids and derivatives	Amino acids, peptides, and analogues
Ankorine	7690.98	7369.29	9666.88	9305.89	8024.28	8150.91	7985.32	5841.67	5941.11	6282.55	6571.18	5873.48	-0.383241	0.00306234	1.03219	down	6.28952	C19H29NO4	356.186	8.84717	C09337	Isoquinoline alkaloid biosynthesis(ko00950)	--	--	--	--	--	--	--	--	--	--
Lupinine	746.608	649.877	402.281	1242.19	1068.06	596.475	79.6833	341.705	295.219	315.743	117.83	620.143	-1.41033	0.0109973	0.961271	unchanged	-25.1315	C10H19NO	383.283	8.84717	C10773	Tropane, piperidine and pyridine alkaloid biosynthesis(ko00960);;Biosynthesis of alkaloids derived from ornithine, lysine and nicotinic acid(ko01064);;Biosynthesis of secondary metabolites(ko01110)	--	--	--	--	HMDB0304704	--	Organic compounds	Alkaloids and derivatives	Lupin alkaloids	Sparteine, lupanine, and related alkaloids
Demethylzeylasteral	3938.05	3393.69	5349.96	4767.28	4857.81	4845.41	636.033	320.195	320.983	487.516	639.713	398.352	-3.27613	2.19197e-05	1.29794	down	0.917698	C29H36O6	501.226	8.84717	--	--	--	--	--	--	HMDB0250994	--	Organic compounds	Benzenoids	Phenanthrenes and derivatives	--
Cucurbitacin B	65134.7	62481.1	44799.9	45766.7	48832.8	47111.6	1571.66	1243.14	1889.18	3016.04	2278.86	1806.12	-4.73388	3.5264e-05	1.30017	down	-16.756	C32H46O8	579.285	8.84717	C08794	Biosynthesis of various alkaloids(ko00996);;Biosynthesis of secondary metabolites(ko01110)	LMST01010104	Sterol Lipids [ST]	Sterols [ST01]	Cholesterol and derivatives [ST0101]	HMDB0034927	6199-67-3	Organic compounds	Lipids and lipid-like molecules	Steroids and steroid derivatives	Cucurbitacins
Momordicoside F2	7174.14	7051.66	4345.76	4092.6	4639.14	4392.87	2483.93	2620.8	2288.15	2580.22	2686.2	2881.99	-1.0282	0.00545524	1.09937	down	32.0763	C36H58O8	663.431	8.86145	--	--	--	--	--	--	--	--	--	--	--	--
Palmitoleoyl 3-carbacyclic Phosphatidic Acid	871.731	912.509	1242.43	1004.13	1305.49	1381.65	111.182	86.1013	139.774	166.974	71.1928	109.402	-3.29463	7.23729e-05	1.2811	down	1.23271	C20H37O5P	387.231	8.86858	--	--	--	--	--	--	--	--	--	--	--	--
PC(16:0/18:3(9Z,12Z,15Z))	51118.2	53961.6	17725.3	54604.5	18524.4	31824.9	56850.3	46062.3	14283.3	6490.3	17607.6	10339.5	-0.586921	0.281638	0.446873	unchanged	18.5839	C42H78NO8P	800.559	8.86858	--	--	LMGP01010601	Glycerophospholipids [GP]	Glycerophosphocholines [GP01]	Diacylglycerophosphocholines [GP0101]	HMDB0007975	--	Organic compounds	Lipids and lipid-like molecules	Glycerophospholipids	Glycerophosphocholines
4alpha-Carboxy-stigmasta-7,24(24(1))-dien-3beta-ol	793.6	741.739	211.18	338.611	616.392	566.149	1134.28	1139.22	1353.41	1114.7	1192.74	1280.41	1.14269	0.000396588	1.19925	up	13.5259	C30H48O3	491.336	8.87572	C22120	Steroid biosynthesis(ko00100);;Metabolic pathways(ko01100);;Biosynthesis of secondary metabolites(ko01110)	--	--	--	--	--	--	--	--	--	--
4,4'-Dihydroxy-3,5-dimethoxybibenzyl	106.779	116.056	14.6069	14.1144	83.3023	139.22	339.476	388.05	329.07	687.988	479.72	603.065	2.57626	0.000730581	1.18047	up	5.54899	C16H18O4	547.237	8.87572	--	--	--	--	--	--	--	--	--	--	--	--
Avermectin A1a monosaccharide	52568.3	139327	77968	98848	95386.8	280689	132942	20546.4	59415.3	21655.3	218405	34393.7	-0.611847	0.37786	0.371708	unchanged	4.42151	C42H62O11	763.407	8.87572	C11982	Biosynthesis of 12-, 14- and 16-membered macrolides(ko00522);;Metabolic pathways(ko01100);;Biosynthesis of secondary metabolites(ko01110)	--	--	--	--	--	--	--	--	--	--
15S-Hydroxy-8,11,13-eicosatrienoic acid	944.775	970.42	1568.51	1429.58	2251.8	2264.81	928.95	1244.17	933.007	962.893	1068.13	1535.67	-0.498948	0.121106	0.649359	unchanged	-2.98898	C20H34O3	321.243	8.90427	--	--	--	--	--	--	--	--	--	--	--	--
3-Geranylgeranylindole	612.848	464.485	782.567	2496.89	2043.27	1198.61	1509.7	2032.98	1663.66	1420.46	1672.72	1580.88	0.37882	0.319947	0.435518	unchanged	17.7561	C28H39N	410.29	8.89713	C20525	Indole diterpene alkaloid biosynthesis(ko00403);;Metabolic pathways(ko01100);;Biosynthesis of secondary metabolites(ko01110)	--	--	--	--	--	--	--	--	--	--
Rubuside J	3.61859e-09	3.61859e-09	258.181	205.985	3.61859e-09	3.61859e-09	33.494	484.856	366.938	55.8378	22.8449	674.925	1.82001	0.157071	0.594738	unchanged	-49.2171	C36H56O11	685.324	8.89713	--	--	--	--	--	--	--	--	--	--	--	--
5-Hydroxyectoine	233.118	254.358	889.97	749.805	502.882	451.583	2510.76	3746.54	3353.86	2845.07	2763.14	3831.73	2.62807	1.1356e-05	1.27789	up	-4.77953	C6H10N2O3	203.067	0.68715	C16432	Glycine, serine and threonine metabolism(ko00260);;Metabolic pathways(ko01100);;Microbial metabolism in diverse environments(ko01120)	--	--	--	--	--	--	--	--	--	--
Calcitriol	1178.4	1219.03	264.192	301.489	170.855	258.099	352.926	375.211	316.684	316.726	295.814	283.369	-0.805564	0.283485	0.476639	unchanged	6.25655	C27H44O3	461.33	8.9114	C01673	Steroid biosynthesis(ko00100);;Metabolic pathways(ko01100);;Parathyroid hormone synthesis, secretion and action(ko04928);;Endocrine and other factor-regulated calcium reabsorption(ko04961);;Mineral absorption(ko04978);;Tuberculosis(ko05152)	--	--	--	--	HMDB0001903	32222-06-3	Organic compounds	Lipids and lipid-like molecules	Steroids and steroid derivatives	Vitamin D and derivatives
Digoxin	430.289	423.895	401.899	210.927	716.53	420.06	1501.16	1865	2374.15	2916.73	2276.01	2722.42	2.3909	0.000189733	1.24012	up	-41.0486	C41H64O14	801.372	8.9114	C06956	Bile secretion(ko04976)	LMST01120023	Sterol Lipids [ST]	Sterols [ST01]	Cardanolides and derivatives [ST0112]	HMDB0001917	20830-75-5	Organic compounds	Lipids and lipid-like molecules	Steroids and steroid derivatives	Steroid lactones
Aurachin D	612.659	666.774	567.907	612.984	135.282	159.83	3353.09	3035.81	2448.76	3774.71	2842.25	4013.77	2.82078	1.87799e-05	1.27714	up	5.47505	C25H33NO	408.256	8.91855	C10641	Biosynthesis of various antibiotics(ko00998);;Metabolic pathways(ko01100);;Biosynthesis of secondary metabolites(ko01110)	--	--	--	--	--	--	--	--	--	--
(2E)-2-(methoxycarbonylmethyl)but-2-enedioic acid	523.892	510.654	2986.35	3385.27	1737.05	1631.57	3.36521	41.9765	19.2448	7.49142	1.25941	13.764	-6.95075	0.015135	1.00576	down	0.993184	C7H8O6	233.03	0.68715	C11515	--	LMFA01020393	Fatty Acyls [FA]	Fatty Acids and Conjugates [FA01]	Branched fatty acids [FA0102]	--	--	--	--	--	--
leukotriene A4	514.261	485.247	773.577	548.022	643.699	570.814	1656.76	2055.08	1660.01	2085.68	1761.64	2311.97	1.7055	1.63283e-05	1.28278	up	-2.27504	C20H30O3	363.215	8.92568	C00909	Arachidonic acid metabolism(ko00590);;Metabolic pathways(ko01100);;Serotonergic synapse(ko04726);;Eicosanoids(ko07034)	LMFA03020023	Fatty Acyls [FA]	Eicosanoids [FA03]	Leukotrienes [FA0302]	HMDB0001337	72059-45-1	Organic compounds	Lipids and lipid-like molecules	Fatty Acyls	Fatty acids and conjugates
Butorphanol	719.539	674.846	800.732	529.145	806.766	807.66	376.638	271.101	178.937	203.371	270.934	178.415	-1.55225	1.14939e-05	1.24916	down	6.18618	C21H29NO2	326.215	8.93282	C06863	--	--	--	--	--	HMDB0014749	58786-99-5	Organic compounds	Benzenoids	Phenanthrenes and derivatives	--
Alisol B 23-acetate	4516.17	4200.41	5604.11	4615.45	4147.88	3735.87	3009.73	4118.28	3127.56	4417.08	2955.22	4866.33	-0.25375	0.12262	0.636582	unchanged	-12.0298	C32H50O5	513.352	8.93282	--	--	--	--	--	--	HMDB0248142	--	Organic compounds	Lipids and lipid-like molecules	Prenol lipids	Triterpenoids
Stearic acid-propyl ester	222.392	186.33	100.697	87.9836	256.196	245.448	4007.02	8502.09	5577.19	7278.15	5456.64	6905.22	5.10125	0.00022627	1.26264	up	-2.26211	C21H42O2	371.316	8.96137	--	--	--	--	--	--	--	--	--	--	--	--
Abscisic aldehyde	862.895	849.566	7739.05	8249.83	2266.58	2111.44	305.605	348.563	361.162	317.209	307.743	369.714	-3.45743	0.0608242	0.811158	unchanged	1.76633	C15H20O3	541.282	8.96137	C13455	Carotenoid biosynthesis(ko00906);;Metabolic pathways(ko01100);;Biosynthesis of secondary metabolites(ko01110)	LMPR0103050004	Prenol Lipids [PR]	Isoprenoids [PR01]	C15 isoprenoids (sesquiterpenes) [PR0103]	HMDB0303940	--	Organic compounds	Lipids and lipid-like molecules	Prenol lipids	Sesquiterpenoids
Surfactin	31061.9	33591.9	15918.3	14859.8	19616.4	20462.4	7343.32	6085.79	7018.1	8383.24	7785.05	6618.61	-1.64816	0.0048055	1.11172	down	-13.282	C53H93N7O13	1056.64	8.9685	C12043	Nonribosomal peptide structures(ko01054)	--	--	--	--	HMDB0258632	--	Organic compounds	Organic acids and derivatives	Peptidomimetics	Depsipeptides
MEDICA 16	543.353	542.718	2557.95	2493.55	658.186	618.474	10360.5	23371.7	2317.1	2821.94	11081	6465.71	2.92778	0.0493026	0.843424	unchanged	-0.798939	C20H38O4	341.269	8.98278	--	--	--	--	--	--	HMDB0254402	--	Organic compounds	Lipids and lipid-like molecules	Fatty Acyls	Fatty acids and conjugates
Blue pigment	246.795	236.369	334.43	257.275	261.296	229.816	1036.81	465.524	770.524	799.112	919.078	533.088	1.53057	0.00243321	1.15352	up	3.68238	C10H6N2O6	284.993	0.68715	C16152	Nicotinate and nicotinamide metabolism(ko00760);;Microbial metabolism in diverse environments(ko01120)	--	--	--	--	--	--	--	--	--	--
PA(20:4(5Z,8Z,11Z,14Z)e/2:0)	997079	975580	178663	180730	290708	291766	14815.7	8485.68	8903.38	20263.7	20149.8	11393.9	-5.11652	0.0316833	0.913008	unchanged	48.7537	C25H43O7P	507.273	8.98278	--	--	--	--	--	--	--	--	--	--	--	--
15(S)-HETE	163.659	132.91	138.284	3.61859e-09	59.5968	96.0869	683.15	1123.57	695.874	823.306	772.69	991.15	3.1075	5.05804e-05	1.27016	up	-5.34935	C20H32O3	365.232	9.01133	C04742	Arachidonic acid metabolism(ko00590);;Metabolic pathways(ko01100);;Inflammatory mediator regulation of TRP channels(ko04750)	--	--	--	--	HMDB0003876	54845-95-3	Organic compounds	Lipids and lipid-like molecules	Fatty Acyls	Eicosanoids
4,4-Dimethyl-5alpha-cholesta-8,14,24-trien-3beta-ol	51257.8	63978.2	54246.9	113662	86598.7	67640.9	37742	26702.1	29600.4	18356.7	29327.3	17390.1	-1.4588	0.00366877	1.09716	down	-46.668	C29H46O	409.328	9.01847	C11455	Steroid biosynthesis(ko00100);;Metabolic pathways(ko01100);;Biosynthesis of secondary metabolites(ko01110)	LMST01010149	Sterol Lipids [ST]	Sterols [ST01]	Cholesterol and derivatives [ST0101]	HMDB0001023	64284-64-6	Organic compounds	Lipids and lipid-like molecules	Steroids and steroid derivatives	Cholestane steroids
Kushenol A	1069.79	1127.03	1687.48	1795.68	1463.86	1495.92	1396.92	1942.42	1867.44	1775.5	1336.99	2109.92	0.271562	0.116248	0.634973	unchanged	2.49416	C25H28O5	429.169	0.68715	--	--	LMPK12140110	Polyketides [PK]	Flavonoids [PK12]	Flavanones [PK1214]	--	--	--	--	--	--
3-(Dimethylsulfonio)-N,N,N-trimethylpropanaminium(2+)	2025.11	2084.78	424.41	390	9445.66	9736.39	6823.22	13290	9400.06	7623.82	8133.07	7087.08	1.11898	0.0508997	0.793877	unchanged	7.94806	C8H21NS+2	325.274	9.0256	--	--	--	--	--	--	--	--	--	--	--	--
22-Hydroxydocosanoate	15378.6	2927.94	23423.3	24435.1	18196.3	11061.1	2585.62	1209.5	15826.7	3980.11	14305.6	1697.14	-1.26866	0.0554071	0.760061	unchanged	-1.49891	C22H44O3	355.321	9.0256	C19623	Cutin, suberine and wax biosynthesis(ko00073)	--	--	--	--	HMDB0304091	--	Organic compounds	Lipids and lipid-like molecules	Fatty Acyls	Fatty acids and conjugates
7a-Hydroxy-O-carbamoyl-deacetylcephalosporin C	152.845	110.502	223.018	254.074	238.177	236.827	1960.77	1206.15	1805.8	1955.08	1930.13	1385.5	3.07515	7.3129e-05	1.28235	up	-21.6674	C15H20N4O9S	453.06	0.68715	C06569	Penicillin and cephalosporin biosynthesis(ko00311);;Metabolic pathways(ko01100);;Biosynthesis of secondary metabolites(ko01110)	--	--	--	--	--	--	--	--	--	--
(25R)-3-Oxocholest-4-en-26-oate	860.813	862.654	681.991	1044.88	786.31	815.414	1483.17	2229.48	1963.97	1635.88	1855.4	2174.42	1.16677	0.00011629	1.2392	up	4.19757	C27H42O3	459.313	9.0256	C20839	Steroid degradation(ko00984);;Microbial metabolism in diverse environments(ko01120)	--	--	--	--	--	--	--	--	--	--
Vindoline	3048.93	2947.04	3524.06	3170.81	3015.86	3115.39	1482.92	1625.17	1293.35	1921.78	1609.22	2193.33	-0.894396	9.7843e-06	1.26548	down	10.5358	C25H32N2O6	501.229	9.0256	C01626	Indole alkaloid biosynthesis(ko00901);;Biosynthesis of alkaloids derived from shikimate pathway(ko01063);;Metabolic pathways(ko01100);;Biosynthesis of secondary metabolites(ko01110)	--	--	--	--	HMDB0259814	--	Organic compounds	Alkaloids and derivatives	Plumeran-type alkaloids	--
Linatine	796.89	830.845	162.451	109.932	235.033	293.895	838.455	867.772	875.538	1101.21	931.514	1097.96	1.23372	0.00725744	1.03122	up	0.377568	C10H17N3O5	577.248	9.0256	C05939	D-Amino acid metabolism(ko00470)	--	--	--	--	HMDB0038516	10139-06-7	Organic compounds	Organic acids and derivatives	Carboxylic acids and derivatives	Amino acids, peptides, and analogues
UDPglucose	9281.16	8953.22	14093.4	15229.4	14535.4	14459.1	2679.1	1220.61	2164.03	2150.21	2611.55	1421.51	-2.64401	0.000177236	1.25736	down	-13.0833	C15H24N2O17P2	611.046	0.68715	C00029	Pentose and glucuronate interconversions(ko00040);;Galactose metabolism(ko00052);;Ascorbate and aldarate metabolism(ko00053);;Starch and sucrose metabolism(ko00500);;Amino sugar and nucleotide sugar metabolism(ko00520);;Neomycin, kanamycin and gentamicin biosynthesis(ko00524);;O-Antigen nucleotide sugar biosynthesis(ko00541);;Glycerolipid metabolism(ko00561);;Zeatin biosynthesis(ko00908);;Biosynt…	--	--	--	--	HMDB0000286	133-89-1	Organic compounds	Nucleosides, nucleotides, and analogues	Pyrimidine nucleotides	Pyrimidine nucleotide sugars
Kadcoccilactone Q	109.893	92.5681	156.873	189.036	68.3887	110.71	166.566	171.964	191.763	185.179	224.091	297.59	0.766067	0.0104364	0.931309	unchanged	16.0428	C30H42O5	527.309	9.05415	--	--	--	--	--	--	--	--	--	--	--	--
(3R,2'S)-Myxol 2'-alpha-L-fucoside	5312.33	6156.15	6407.41	6496.45	6901.51	8678.93	6780.2	4655.98	5163.09	6336.64	7642.43	6831.94	-0.094861	0.527664	0.271503	unchanged	47.0844	C46H66O7	751.49	9.05415	C15941	Carotenoid biosynthesis(ko00906);;Biosynthesis of secondary metabolites(ko01110)	--	--	--	--	--	--	--	--	--	--
20-COOH-Leukotriene B4	26046.5	26145.7	32002.4	37280.8	28058	30528.9	26685.9	20668.2	22856.5	21665.4	23583.2	21301.5	-0.396844	0.00706461	1.01122	down	-6.42089	C20H30O6	401.171	9.0613	C05950	Arachidonic acid metabolism(ko00590)	--	--	--	--	HMDB0006059	80434-82-8	Organic compounds	Lipids and lipid-like molecules	Fatty Acyls	Fatty acids and conjugates
cerulenin	145597	148010	105037	112125	103193	107197	3941.2	2324.2	2853.68	2396.13	2758.48	2307	-5.44274	3.54775e-05	1.30105	down	3.44656	C12H17NO3	445.236	9.0613	C12058	--	LMFA08010013	Fatty Acyls [FA]	Fatty amides [FA08]	Primary amides [FA0801]	HMDB0015168	17397-89-6	Organic compounds	Organoheterocyclic compounds	Epoxides	Oxirane carboxylic acids and derivatives
PC(14:1(9Z)/22:2(13Z,16Z))	64366.3	67424.4	59612.5	48815	58590.9	62877	45896.3	32248	22756.5	25059.3	29617.6	23318.9	-1.01561	6.39801e-05	1.20664	down	4.32555	C44H82NO8P	804.556	9.0613	--	--	LMGP01011406	Glycerophospholipids [GP]	Glycerophosphocholines [GP01]	Diacylglycerophosphocholines [GP0101]	HMDB0007921	--	Organic compounds	Lipids and lipid-like molecules	Glycerophospholipids	Glycerophosphocholines
Hexahomomethionine	1412.1	1367.19	239.123	161.801	215.028	217.666	2260.42	2643.51	2805.53	4740.39	3189.33	3804.04	2.42803	0.000243309	1.17113	up	-23.3938	C11H23NO2S	525.293	9.0827	C17233	Glucosinolate biosynthesis(ko00966);;2-Oxocarboxylic acid metabolism(ko01210)	--	--	--	--	--	--	--	--	--	--
PI(14:1(9Z)/18:0)	350227	362449	224793	281316	197716	230143	958048	756351	201194	266678	244340	228830	0.689423	0.269829	0.494984	unchanged	-30.2411	C41H77O13P	853.484	9.10342	--	--	LMGP06010087	Glycerophospholipids [GP]	Glycerophosphoinositols [GP06]	Diacylglycerophosphoinositols [GP0601]	--	--	--	--	--	--
16-Feruloyloxypalmitate	10628.3	10564.9	5717.15	5459.3	6091.42	6157.86	1458.78	1473.13	1705.78	804.904	1313.31	761.477	-2.56935	0.0014683	1.18397	down	2.39073	C26H40O6	469.258	9.13197	C18217	Cutin, suberine and wax biosynthesis(ko00073)	--	--	--	--	HMDB0304027	--	Organic compounds	Phenylpropanoids and polyketides	Cinnamic acids and derivatives	Hydroxycinnamic acids and derivatives
7alpha-Hydroxycholesterol	1308.14	2132.97	1812.57	2683	2700.47	2712	3350.39	3389.36	3542.25	3498.5	3807.1	3151.57	0.635612	0.00238503	1.11854	up	22.1553	C27H46O2	437.328	9.15338	C03594	Primary bile acid biosynthesis(ko00120);;Metabolic pathways(ko01100)	--	--	--	--	HMDB0001496	566-26-7	Organic compounds	Lipids and lipid-like molecules	Steroids and steroid derivatives	Cholestane steroids
Ziyuglycoside II	2808.88	2612.51	5672.81	4599.99	3522.91	3757.48	468.168	199.261	260.964	347.276	428.201	257.848	-3.54985	0.000647765	1.22696	down	1.89579	C35H56O8	625.373	9.15338	--	--	--	--	--	--	--	--	--	--	--	--
PG(18:1(11Z)/14:0)	91609.2	94215.4	72382.1	107771	98710.8	117933	19624.2	12305.2	47929.3	35625.6	46296.6	44386.8	-1.49874	3.24741e-05	1.22229	down	-45.2443	C38H73O10P	719.454	9.16052	--	--	--	--	--	--	--	--	--	--	--	--
Roxithromycin	11020.5	11669.3	10999.8	13177.6	16216.4	18900	6116.43	3005.87	5718.74	3508.6	6292.47	3166.03	-1.55983	0.000410325	1.1831	down	-13.1078	C41H76N2O15	881.512	9.16052	C13173	--	--	--	--	--	HMDB0014916	80214-83-1	Organic compounds	Benzenoids	Benzene and substituted derivatives	--
isopimaric acid	3.61859e-09	3.61859e-09	3.61859e-09	3.61859e-09	8.79044	3.61859e-09	9.97582	4.77002	24.5631	14.814	15.1192	25.6559	3.43237	0.00571174	1.03717	up	-3.32277	C20H30O2	301.216	9.17478	C09118	Diterpenoid biosynthesis(ko00904);;Biosynthesis of secondary metabolites(ko01110)	LMPR0104080010	Prenol Lipids [PR]	Isoprenoids [PR01]	C20 isoprenoids (diterpenes) [PR0104]	HMDB0036811	5835-26-7	Organic compounds	Lipids and lipid-like molecules	Prenol lipids	Diterpenoids
PGF2伪 Alcohol methyl ether	3720.74	3929.34	5451.77	4852.96	8582.21	8947.5	764.227	795.799	706.557	1302.6	931.343	653.382	-2.78345	0.00285312	1.14435	down	-0.881089	C21H38O4	389.246	9.17478	--	--	--	--	--	--	--	--	--	--	--	--
7alpha,12alpha-Dihydroxy-5beta-cholestan-3-one	427.015	411.262	716.049	735.812	648.348	496.61	851.817	1156.81	865.359	545.031	920.547	324.546	0.441251	0.16991	0.586683	unchanged	23.1986	C27H46O3	439.329	9.17478	C05453	Primary bile acid biosynthesis(ko00120);;Metabolic pathways(ko01100)	LMST04030113	Sterol Lipids [ST]	Bile acids and derivatives [ST04]	C27 bile acids, alcohols, and derivatives [ST0403]	HMDB0006887	--	Organic compounds	Lipids and lipid-like molecules	Glycerolipids	Diradylglycerols
4alpha-methylzymosterol	2486.83	2253.6	159716	141560	14618.2	14656.4	6736.95	11918.9	4648.77	7108.73	7347.33	19226.7	-2.5567	0.184783	0.585965	unchanged	-43.4638	C28H46O	443.336	9.16765	C05103	Steroid biosynthesis(ko00100);;Metabolic pathways(ko01100);;Biosynthesis of secondary metabolites(ko01110)	LMST01010202	Sterol Lipids [ST]	Sterols [ST01]	Cholesterol and derivatives [ST0101]	HMDB0001217	2026431	Organic compounds	Lipids and lipid-like molecules	Steroids and steroid derivatives	Cholestane steroids
Norarjunolic acid	600.876	547.928	248.977	178.463	222.84	194.694	2150.61	3035.02	2014.04	2335.6	1917.12	1828.39	2.73576	3.3635e-05	1.26892	up	2.69453	C29H44O5	471.313	9.16765	--	--	--	--	--	--	--	--	--	--	--	--
13(S)-HPOT	12261.6	11920.7	13202.4	14777.7	12579.5	14595.8	12919	11107.9	12576.9	11929.7	15850	11767.5	-0.0591481	0.544118	0.26553	unchanged	25.075	C18H30O4	665.443	9.16765	C04785	alpha-Linolenic acid metabolism(ko00592);;Metabolic pathways(ko01100);;Biosynthesis of secondary metabolites(ko01110)	--	--	--	--	HMDB0301803	67597-26-6	Organic compounds	Lipids and lipid-like molecules	Fatty Acyls	Lineolic acids and derivatives
5-Fluorodeoxyuridine	1682.02	1800.59	4022.26	4605.07	4041.12	3521.33	4862.08	6673.22	9878.84	6999.22	6434.57	7979.67	1.12237	0.00135857	1.09074	up	18.3607	C9H11FN2O5	291.068	0.700733	C11736	Drug metabolism - other enzymes(ko00983)	--	--	--	--	HMDB0014467	50-91-9	Organic compounds	Nucleosides, nucleotides, and analogues	Pyrimidine nucleosides	Pyrimidine 2'-deoxyribonucleosides
Jervine	80380.6	83011.6	34469.2	34244.6	22143.3	23055.7	49174	32851.7	41479.6	38679.4	36769.8	36924.9	-0.233425	0.57751	0.249242	unchanged	-1.21728	C27H39NO3	424.285	9.18193	C10811	Biosynthesis of alkaloids derived from terpenoid and polyketide(ko01066)	--	--	--	--	HMDB0253731	--	Organic compounds	Lipids and lipid-like molecules	Steroids and steroid derivatives	Steroidal alkaloids
Kanamycin D	46.7332	13.1068	45.9657	44.7611	3.61859e-09	3.61859e-09	141.952	29.4559	76.837	135.277	151.634	41.8437	1.93817	0.0215063	0.910828	unchanged	10.2186	C18H35N3O12	506.202	9.18193	C21253	Neomycin, kanamycin and gentamicin biosynthesis(ko00524);;Biosynthesis of secondary metabolites(ko01110)	--	--	--	--	--	--	--	--	--	--
2,3,23-Trihydroxyolean-12-en-28-oic acid methyl ester	857.318	538.172	937.192	127.262	987.751	464.004	763.018	956.735	676.782	926.387	706.036	937.084	0.344302	0.271527	0.478905	unchanged	31.8388	C31H50O5	547.38	9.18193	--	--	--	--	--	--	--	--	--	--	--	--
Butyl octanoate	10074.9	10265.8	1782.46	1821.28	5670.55	5910.65	1312.27	1091.21	1130.2	1052.05	1031.35	804.352	-2.46789	0.024696	0.943733	unchanged	-6.52353	C12H24O2	399.345	9.1962	--	--	--	--	--	--	HMDB0303890	--	Organic compounds	Lipids and lipid-like molecules	Fatty Acyls	Fatty acid esters
Cepharanthine	902.083	944.952	612.394	547.04	661.769	576.433	1656.53	798.914	961.803	1134.94	1290.73	970.928	0.682815	0.0175562	0.919156	unchanged	-40.7409	C37H38N2O6	641.218	9.1962	C09391	--	--	--	--	--	HMDB0249813	--	Organic compounds	Lignans, neolignans and related compounds	--	--
Beta-1,4-D-Mannosylchitobiosyldiphosphodolichol	21074.1	33257.1	4909.01	5047.48	12795.9	12804.4	296.075	43.6921	50.6862	122.804	95.8901	80.5769	-7.02596	0.019698	0.974182	unchanged	34.1457	C47H82N2O22P2	1087.51	9.21048	C05860	--	--	--	--	--	HMDB0011673	--	Organic compounds	Lipids and lipid-like molecules	Prenol lipids	Diterpenoids
Fumitremorgin B	2622.43	2669.91	879.747	790.384	1210.58	919.441	7079.15	5837.74	5589.85	7664.75	6033.05	7106.41	2.11218	1.49039e-06	1.27162	up	-22.5944	C27H33N3O5	514.201	9.21048	C20630	Staurosporine biosynthesis(ko00404);;Metabolic pathways(ko01100);;Biosynthesis of secondary metabolites(ko01110)	--	--	--	--	HMDB0030203	12626-17-4	Organic compounds	Organoheterocyclic compounds	Indoles and derivatives	Carbazoles
Protoporphyrin	2382.27	2656.62	1043.43	1187.06	1284.32	1309.96	6296.86	4617.57	4808.75	6181.85	5449.21	5774.17	1.74787	2.13911e-06	1.26678	up	-0.156792	C34H34N4O4	561.251	9.21048	C02191	Porphyrin metabolism(ko00860);;Metabolic pathways(ko01100);;Biosynthesis of secondary metabolites(ko01110);;Biosynthesis of cofactors(ko01240)	--	--	--	--	HMDB0000241	553-12-8	Organic compounds	Organoheterocyclic compounds	Tetrapyrroles and derivatives	Porphyrins
THF-L-glutamate	5902.54	6348.87	2278.4	2183.04	3125.34	2641.59	14107.8	11060.4	11194.2	14323.9	12067	13462.6	1.76146	5.0467e-06	1.26094	up	14.2201	C24H30N8O9	573.214	9.21048	C09332	Folate biosynthesis(ko00790);;Biosynthesis of cofactors(ko01240)	--	--	--	--	HMDB0006825	--	Organic compounds	Organoheterocyclic compounds	Pteridines and derivatives	Pterins and derivatives
2(R)-Hydroxy-3-butenyl glucosinolate	26.8673	25.2475	90.1636	93.6847	33.2026	27.2506	666.166	480.529	553.564	516.194	595.029	440.961	3.45583	4.13434e-06	1.30111	up	-9.39055	C11H19NO10S2	410.016	0.700733	--	--	--	--	--	--	--	--	--	--	--	--
Retrorsine	6287.41	6548.11	1072.8	690.819	2846.3	2638.8	58.5156	884.339	43.648	430.003	38.5208	684.338	-3.23081	0.0333022	0.897452	unchanged	38.2106	C18H25NO6	747.361	9.21048	C10364	--	--	--	--	--	HMDB0242334	--	Organic compounds	Phenylpropanoids and polyketides	Macrolides and analogues	--
Sclareol glycol	4027.88	4582.7	627.515	626.609	2070.1	2126.33	77.2004	149.295	201.257	118.67	65.5922	182.404	-4.14567	0.0226079	0.95649	unchanged	-2.6162	C16H30O2	253.217	9.22475	--	--	--	--	--	--	--	--	--	--	--	--
16-Oxopalmitate	23.362	12.5003	101.89	120.936	33.0722	57.8438	210.377	396.855	351.967	266.487	177.925	438.711	2.39773	0.0012135	1.14653	up	-1.14662	C16H30O3	269.212	9.21762	C19614	Cutin, suberine and wax biosynthesis(ko00073);;Metabolic pathways(ko01100)	--	--	--	--	--	--	--	--	--	--
Catechin-5-O-glucoside	1085.76	1065.29	1984.42	1880.39	1371.87	1617.76	2643.43	1994.94	3242.22	2858.6	3087.98	2361.68	0.846125	0.000766459	1.11274	up	-6.44677	C21H24O11	487.098	0.700733	--	--	--	--	--	--	--	--	--	--	--	--
ent-2alpha,3alpha-Dihydroxyisokaurene	1570.32	1443.32	4002.35	3463.81	2014.78	2002.78	2417.18	2798.32	2999.97	1952.46	2424.48	2952.56	0.100658	0.71791	0.15631	unchanged	15.6219	C20H32O2	339.214	9.21762	C21831	Diterpenoid biosynthesis(ko00904);;Biosynthesis of secondary metabolites(ko01110)	--	--	--	--	--	--	--	--	--	--
Delta 8,14 -Sterol	46330.3	42580.2	5691.52	18804.4	14628.3	9339.14	37090.4	6376.52	8454.21	3753.52	7801.61	3079.76	-1.04547	0.212965	0.516566	unchanged	-43.4319	C29H46O	409.33	9.22475	--	--	LMST01031020	Sterol Lipids [ST]	Sterols [ST01]	Ergosterols and C24-methyl derivatives [ST0103]	HMDB0006928	74635-33-9	Organic compounds	Lipids and lipid-like molecules	Steroids and steroid derivatives	Ergostane steroids
Pharsyringaresinol	926.887	967.622	525.116	501.505	542.525	444.741	2041.19	1032.56	1170.67	1408.35	1517.8	1184.18	1.09602	0.00256824	1.06875	up	3.9199	C30H38O14	643.203	9.21762	--	--	--	--	--	--	--	--	--	--	--	--
24-p-Coumaroyloxy-2,3-dihydroxyurs-12-en-28-oic acid (Guavacoumaric acid)	281.806	252.184	309.561	130.925	380.7	134.348	1997.42	2316.5	2039.27	1667.67	1468.1	1898.38	2.93451	1.19058e-05	1.2981	up	-42.3063	C39H54O7	669.33	9.22475	--	--	--	--	--	--	--	--	--	--	--	--
N',N''-Diferuloylspermidine	264.423	228.685	264.655	289.238	341.005	293.129	701.131	948.051	918.815	862.811	702.217	1149.89	1.6519	0.000231639	1.2481	up	-7.30682	C27H35N3O6	532.218	0.700733	--	--	--	--	--	--	--	--	--	--	--	--
Yohimbic acid monohydrate	1112.35	1278.68	1378.85	1496.91	880.496	805.181	1542.94	1160.81	1408.37	1576.75	1497.9	1395.61	0.303854	0.0685516	0.734298	unchanged	-0.973362	C20H24N2O3	375.148	9.23188	--	--	--	--	--	--	--	--	--	--	--	--
Tricosanoic acid	438.71	4.16508	1183.99	2.33197	266.385	68.8551	51.4733	1165.21	79.5912	564.984	223.686	1345.56	0.804307	0.427795	0.334995	unchanged	0.961008	C23H46O2	375.325	9.23188	--	--	LMFA01010023	Fatty Acyls [FA]	Fatty Acids and Conjugates [FA01]	Straight chain fatty acids [FA0101]	HMDB0001160	2433-96-7	Organic compounds	Lipids and lipid-like molecules	Fatty Acyls	Fatty acids and conjugates
1-Oleoyl-lysophosphatidic acid	2.06902e+06	2.19852e+06	497009	513094	1.38972e+06	1.42723e+06	28642.7	8024.81	28847.2	25472.2	25240.3	9757.36	-6.00564	0.00670115	1.08661	down	2.68426	C21H41O7P	481.258	9.23188	--	--	--	--	--	--	HMDB0007855	--	Organic compounds	Lipids and lipid-like molecules	Glycerophospholipids	Glycerophosphates
Fumigaclavine B	8786.91	46646.1	19596	34957.7	25971.8	50178.9	67688.7	6886.29	30328.5	7406.5	61623.5	22017.2	0.0741216	0.899848	0.0581134	unchanged	-3.89707	C16H20N2O	511.306	9.23188	C20437	Indole alkaloid biosynthesis(ko00901);;Metabolic pathways(ko01100);;Biosynthesis of secondary metabolites(ko01110)	--	--	--	--	HMDB0030201	6879-93-2	Organic compounds	Organic acids and derivatives	Carboxylic acids and derivatives	Amino acids, peptides, and analogues
PG(18:1(11Z)/16:0)	209744	224919	255569	409442	280086	633212	213695	89076.8	289287	145860	633712	282593	-0.283173	0.573148	0.247316	unchanged	-11.2318	C40H77O10P	747.51	9.23188	--	--	--	--	--	--	HMDB0010615	--	Organic compounds	Lipids and lipid-like molecules	Glycerophospholipids	Glycerophosphoglycerols
(2'S)-Deoxymyxol 2'-alpha-L-fucoside	108570	115659	285906	348818	275318	287362	97593.6	83507.6	85924.9	80015.9	86009.2	73909.6	-1.4876	0.013435	1.01409	down	-16.6426	C46H66O6	759.472	9.23188	C15940	Carotenoid biosynthesis(ko00906);;Biosynthesis of secondary metabolites(ko01110)	LMPR01070535	Prenol Lipids [PR]	Isoprenoids [PR01]	C40 isoprenoids (tetraterpenes) [PR0107]	--	--	--	--	--	--
Quercetin	392.421	126.748	1220.24	610.786	535.963	237.99	1043.42	1877.69	1416.21	1144.39	879.041	1478.33	1.32722	0.00454934	1.00891	up	-0.885016	C15H10O7	301.035	9.23902	C00389	Flavonoid biosynthesis(ko00941);;Flavone and flavonol biosynthesis(ko00944);;Metabolic pathways(ko01100);;Biosynthesis of secondary metabolites(ko01110);;AMPK signaling pathway(ko04152)	LMPK12110004	Polyketides [PK]	Flavonoids [PK12]	Flavones and Flavonols [PK1211]	HMDB0005794	117-39-5	Organic compounds	Phenylpropanoids and polyketides	Flavonoids	Flavones
Octadecanoic acid	32.8191	34.4397	122.951	80.9361	140.584	120.405	221.336	582.674	603.301	380.845	216.887	738.948	2.36641	0.0080391	1.05123	up	-5.004	C18H36O2	329.268	9.23902	C01530	Fatty acid biosynthesis(ko00061);;Biosynthesis of unsaturated fatty acids(ko01040);;Biosynthesis of plant secondary metabolites(ko01060);;Metabolic pathways(ko01100);;Phototransduction - fly(ko04745)	LMFA01010018	Fatty Acyls [FA]	Fatty Acids and Conjugates [FA01]	Straight chain fatty acids [FA0101]	HMDB0000827	21128	Organic compounds	Lipids and lipid-like molecules	Fatty Acyls	Fatty acids and conjugates
ent-3beta-Hydroxycassa-12,15-dien-2-one	25.5659	3.61859e-09	3.61859e-09	19.7942	3.61859e-09	3.61859e-09	432.001	379.859	194.193	709.949	390.916	588.5	5.89294	0.00176812	1.17753	up	-1.29332	C20H30O2	347.222	9.23902	C21826	Diterpenoid biosynthesis(ko00904);;Biosynthesis of secondary metabolites(ko01110)	--	--	--	--	--	--	--	--	--	--
22alpha-Hydroxy-campesterol	3398.85	2452.51	4899.27	3298.47	4360.91	3373.19	2819.77	3688.58	2690.16	6844.65	4482.05	5008.24	0.229172	0.41633	0.342751	unchanged	36.0204	C28H48O2	437.355	9.23902	C15795	Brassinosteroid biosynthesis(ko00905);;Metabolic pathways(ko01100);;Biosynthesis of secondary metabolites(ko01110)	--	--	--	--	--	--	--	--	--	--
4alpha-Methyl-5alpha-ergosta-8,14,24(28)-trien-3beta-ol	8263.17	8120.66	1883.66	1670.08	2157.81	1711.05	1418.91	1522.64	1431.7	1392.55	1277.52	1614.66	-1.45925	0.117804	0.686488	unchanged	-23.4199	C29H46O	455.343	9.23902	C11508	Steroid biosynthesis(ko00100);;Metabolic pathways(ko01100);;Biosynthesis of secondary metabolites(ko01110)	LMST01031020	Sterol Lipids [ST]	Sterols [ST01]	Ergosterols and C24-methyl derivatives [ST0103]	HMDB0304204	--	Organic compounds	Lipids and lipid-like molecules	Steroids and steroid derivatives	Ergostane steroids
2-Hexaprenyl-3-methyl-5-hydroxy-6-methoxy-1,4-benzoquinol	41779.2	41171.1	19010.1	16794.3	26349.4	25687	9547.83	10166.2	8609.18	10981	9362.67	11958.1	-1.49425	0.00834379	1.06303	down	-11.0079	C38H58O4	599.402	9.23902	--	--	--	--	--	--	HMDB0012146	--	Organic compounds	Lipids and lipid-like molecules	Prenol lipids	Polyprenylphenols
Docosanoic acid	417.847	478.274	461.168	448.468	401.227	344.413	2125	4039.72	3166.39	3809.8	2626.23	3728.12	2.93376	0.000246262	1.25911	up	-1.26301	C22H44O2	385.332	9.24617	C08281	Cutin, suberine and wax biosynthesis(ko00073);;Biosynthesis of unsaturated fatty acids(ko01040)	LMFA01010022	Fatty Acyls [FA]	Fatty Acids and Conjugates [FA01]	Straight chain fatty acids [FA0101]	HMDB0000944	112-85-6	Organic compounds	Lipids and lipid-like molecules	Fatty Acyls	Fatty acids and conjugates
22alpha-Hydroxy-campest-4-en-3-one	5480.31	5812.11	12254.5	3657.78	5383.8	5403.24	9113.96	3766.88	4458.22	6738.96	8829.93	3302.07	-0.0692974	0.857537	0.0736852	unchanged	8.92494	C28H46O2	449.323	9.24617	C15796	Brassinosteroid biosynthesis(ko00905);;Metabolic pathways(ko01100);;Biosynthesis of secondary metabolites(ko01110)	--	--	--	--	HMDB0012113	208586-81-6	Organic compounds	Lipids and lipid-like molecules	Steroids and steroid derivatives	Bile acids, alcohols and derivatives
Leukotriene F4	719.455	854.79	416.648	389.035	505.225	393.948	1439.97	974.215	1060.09	1449.41	1098.28	1670.56	1.23016	0.000478605	1.14393	up	-17.8528	C28H44N2O8S	589.246	9.25343	C06462	Arachidonic acid metabolism(ko00590);;Metabolic pathways(ko01100)	LMFA03020076	Fatty Acyls [FA]	Eicosanoids [FA03]	Leukotrienes [FA0302]	HMDB0006465	--	Organic compounds	Lipids and lipid-like molecules	Fatty Acyls	Eicosanoids
Biliverdin-IX-beta	346.149	416.719	90.3387	94.7611	218.877	206.161	1693.5	1574.1	1580.07	2973.82	1533.73	2431.73	3.10178	0.000658042	1.2103	up	5.39772	C33H34N4O6	603.226	9.25343	C21724	Porphyrin metabolism(ko00860)	--	--	--	--	--	--	--	--	--	--
PA(14:1(9Z)/16:0)	621.318	1391.03	11750.9	13860.2	4088.56	9597.45	274.286	201.075	34.9588	11.4341	256.691	0.0364142	-5.72967	0.0317412	0.910988	unchanged	-4.90474	C33H63O8P	653.392	9.24617	--	--	LMGP10010112	Glycerophospholipids [GP]	Glycerophosphates [GP10]	Diacylglycerophosphates [GP1001]	--	--	--	--	--	--
PC(P-18:1(11Z)/20:2(11Z,14Z))	2487.44	1982.04	3502.71	2002.12	2159.25	1798.04	2195.28	1802.25	969.426	1448.08	1305.87	681.524	-0.729483	0.021905	0.862437	unchanged	2.97335	C46H86NO7P	830.586	9.24617	--	--	LMGP01030138	Glycerophospholipids [GP]	Glycerophosphocholines [GP01]	1-(1Z-alkenyl),2-acylglycerophosphocholines [GP0103]	HMDB0011283	--	Organic compounds	Lipids and lipid-like molecules	Glycerophospholipids	Glycerophosphocholines
Arteannuin A	917.202	959.166	186.264	182.388	275.247	257.998	869.525	915.18	933.721	765.311	749.576	845.487	0.870303	0.0517117	0.823125	unchanged	-9.85629	C13H18O2	227.103	0.707867	--	--	--	--	--	--	--	--	--	--	--	--
PS(19:0/18:1(11Z))	4328.57	4122.88	8607.49	5400.27	8019.95	6028.81	3970.3	3167.18	5228.92	7822.25	12495.5	13176	0.32903	0.445255	0.319756	unchanged	37.6286	C43H82NO10P	848.596	9.27485	--	--	--	--	--	--	--	--	--	--	--	--
Ephedrine	469.286	619.708	244.426	253.512	770.716	756.907	288.908	398.078	267.646	749.875	338.352	402.826	-0.348787	0.377629	0.372331	unchanged	6.2516	C10H15NO	389.247	9.28198	C01575	Biosynthesis of various alkaloids(ko00996);;Biosynthesis of alkaloids derived from shikimate pathway(ko01063);;Metabolic pathways(ko01100);;Biosynthesis of secondary metabolites(ko01110)	--	--	--	--	HMDB0015451	299-42-3	Organic compounds	Benzenoids	Benzene and substituted derivatives	Phenylpropanes
episterol	1380.49	1517.57	72437.4	64826.6	7918.98	8047.67	9945.87	23962.7	3521.34	14028.4	13753.1	40012.8	-0.569269	0.57943	0.247616	unchanged	-5.82231	C28H46O	443.337	9.28198	C15777	Steroid biosynthesis(ko00100);;Metabolic pathways(ko01100);;Biosynthesis of secondary metabolites(ko01110)	LMST01030115	Sterol Lipids [ST]	Sterols [ST01]	Ergosterols and C24-methyl derivatives [ST0103]	HMDB0006847	474-68-0	Organic compounds	Lipids and lipid-like molecules	Steroids and steroid derivatives	Ergostane steroids
Vitamin D3	203.11	187.967	185.28	151.707	220.822	211.002	128.937	754.354	339.835	212.99	184.185	310.127	0.734937	0.223853	0.538833	unchanged	-13.1877	C27H44O	429.332	9.28198	C05443	Steroid biosynthesis(ko00100);;Metabolic pathways(ko01100);;Biosynthesis of secondary metabolites(ko01110);;Vitamin digestion and absorption(ko04977);;Rheumatoid arthritis(ko05323)	LMST03020001	Sterol Lipids [ST]	Secosteroids [ST03]	Vitamin D3 and derivatives [ST0302]	HMDB0000876	67-97-0	Organic compounds	Lipids and lipid-like molecules	Steroids and steroid derivatives	Vitamin D and derivatives
Tomatidine	3.61859e-09	3.61859e-09	3.61859e-09	3.61859e-09	3.61859e-09	3.61859e-09	172.055	316.048	128.867	133.992	176.572	133.498	35.5082	0.00174576	1.18648	up	-10.4667	C27H45NO2	436.315	9.28198	C10826	Biosynthesis of various alkaloids(ko00996);;Biosynthesis of alkaloids derived from terpenoid and polyketide(ko01066)	LMST01150003	Sterol Lipids [ST]	Sterols [ST01]	Solanidines and alkaloid derivatives [ST0115]	HMDB0034731	77-59-8	Organic compounds	Lipids and lipid-like molecules	Steroids and steroid derivatives	Steroidal alkaloids
Peiminine	938.01	825.184	1537.35	1251.93	1499.13	1449.57	1081.65	3346.05	1297.28	1511.06	1509.91	1702.23	0.478063	0.212889	0.538943	unchanged	5.71579	C27H43NO3	474.325	9.28198	C10808	--	--	--	--	--	HMDB0256206	--	Organic compounds	Lipids and lipid-like molecules	Steroids and steroid derivatives	Steroidal alkaloids
Polygalacic acid	4696.3	5197.49	3098.63	2517.94	5036.35	5040.74	4876.9	6730.95	5457.7	6446.15	5409.97	6871.94	0.484265	0.0164568	0.908226	unchanged	-1.22263	C30H48O6	503.337	9.28198	--	--	--	--	--	--	--	--	--	--	--	--
PC(16:1(9Z)/20:3(8Z,11Z,14Z))	121401	141060	124247	99962.2	67061.2	64025	191635	782307	85987.9	105669	56982.1	72699.8	1.06816	0.372654	0.401232	unchanged	24.6535	C44H80NO8P	826.56	9.28198	--	--	LMGP01011491	Glycerophospholipids [GP]	Glycerophosphocholines [GP01]	Diacylglycerophosphocholines [GP0101]	HMDB0008014	--	Organic compounds	Lipids and lipid-like molecules	Glycerophospholipids	Glycerophosphocholines
Kadcoccinic acid B	76569	90164.3	90149.7	72697.9	90642.4	143071	85613.9	38620.8	41874.1	36909.3	111097	38372.7	-0.676314	0.0615075	0.738923	unchanged	21.324	C30H44O6	1045.65	9.28912	--	--	--	--	--	--	--	--	--	--	--	--
16-Epivellosimine	455.549	554.533	369.829	336.463	644.232	625.412	1733.26	1921.66	1922.7	2191.57	2228.3	2568.04	2.07318	7.2453e-06	1.2872	up	-1.47162	C19H20N2O	327.127	9.28912	C11633	Indole alkaloid biosynthesis(ko00901);;Biosynthesis of secondary metabolites(ko01110)	--	--	--	--	HMDB0304026	--	Organic compounds	Alkaloids and derivatives	Macroline alkaloids	--
Icosenoic acid	679.585	446.144	3551.43	3311.07	833.053	783.82	980.533	2551.55	1025.09	1293.18	1540.87	2139.37	-0.0112358	0.984999	0.0129349	unchanged	-0.59748	C20H38O2	355.285	9.28912	C16526	Biosynthesis of unsaturated fatty acids(ko01040)	--	--	--	--	--	--	--	--	--	--
Neoruscogenin	17103.1	22379.9	35794.5	34678.1	26426.4	28411.4	41689.5	61265.3	26453.8	28415.7	34398.7	22711.5	0.383239	0.235154	0.513517	unchanged	-12.2545	C27H40O4	473.286	9.28912	--	--	--	--	--	--	--	--	--	--	--	--
Oleamide (9-Octadecenamide)	10808.7	11510.5	9266.56	8808.95	10530.4	10757.5	9857.93	16375.3	7976.8	8382.54	10233.9	10380.9	0.0352286	0.851955	0.0878781	unchanged	-0.648981	C18H35NO	326.27	9.29627	--	--	--	--	--	--	--	--	--	--	--	--
25-Hydroxy-6,19-dihydro-6,19-ethanovitamin D3	1343.35	1808.13	990.927	1314.06	1214.79	2088.85	3422.99	5427.18	2986.72	4094.82	3816.07	4784.53	1.48566	0.000322353	1.20023	up	12.8879	C29H48O2	463.34	9.29627	--	--	LMST03020673	Sterol Lipids [ST]	Secosteroids [ST03]	Vitamin D3 and derivatives [ST0302]	--	--	--	--	--	--
Mesendanin Q	2052.4	2188.9	1673.07	1282.08	3107.1	3160.47	1662.26	1736.85	1237.05	1847.36	1534.02	1528.91	-0.496073	0.0903678	0.71286	unchanged	-2.74243	C30H48O5	533.347	9.3034	--	--	--	--	--	--	--	--	--	--	--	--
Pachymic acid	671.371	893.78	2365.28	2034.44	1092.97	1193.23	5901.31	5984.24	2426.16	1289.22	3480.09	1810.34	1.34025	0.0527112	0.816175	unchanged	-8.08131	C33H52O5	549.352	9.29627	C17044	--	--	--	--	--	HMDB0256070	--	Organic compounds	Lipids and lipid-like molecules	Prenol lipids	Triterpenoids
Palmitaldehyde	174.004	193.72	110.139	101.949	263.074	241.101	287.149	384.423	348.887	375.655	298.51	389.121	0.942832	0.000680233	1.13669	up	-2.18962	C16H32O	285.243	9.31767	C00517	Fatty acid degradation(ko00071)	LMFA06000088	Fatty Acyls [FA]	Fatty aldehydes [FA06]	--	HMDB0001551	629-80-1	Organic compounds	Lipids and lipid-like molecules	Fatty Acyls	Fatty aldehydes
20-Oxo-5-O-beta-mycaminosyltylactone	225275	239423	43531.2	43535.7	82966.9	82258.2	9294.96	5134.12	7173.12	7933.45	10102.9	7475.94	-3.92771	0.0279669	0.929834	unchanged	-39.3822	C31H51NO9	1161.66	9.33195	C20760	Biosynthesis of 12-, 14- and 16-membered macrolides(ko00522);;Metabolic pathways(ko01100);;Biosynthesis of secondary metabolites(ko01110)	--	--	--	--	--	--	--	--	--	--
DG(14:1(9Z)/16:1(9Z)/0:0)	10506.2	27317.9	16374.1	22559.5	19116.9	68044.7	33237.8	5622.49	15216.7	10080.8	64405	12475.1	-0.216903	0.764667	0.129055	unchanged	38.8535	C33H60O5	571.434	9.33195	--	--	--	--	--	--	HMDB0007041	--	Organic compounds	Lipids and lipid-like molecules	Glycerolipids	Diradylglycerols
Pseudoginsenoside RT5	2038.55	2076.01	2012.33	1726.29	1918.9	2229.04	2315.21	2814.83	2475.14	2198.94	3198.79	3031.54	0.418006	0.0077005	1.0164	up	4.02472	C36H62O10	653.43	9.33195	--	--	--	--	--	--	--	--	--	--	--	--
Stearamide	201.406	184.839	149.506	136.947	210.154	244.736	1175.68	2164.65	394.91	619.476	979.537	630.276	2.40317	0.0269065	0.93848	unchanged	25.8782	C18H37NO	328.293	9.33908	C13846	--	LMFA08010003	Fatty Acyls [FA]	Fatty amides [FA08]	Primary amides [FA0801]	HMDB0034146	124-26-5	Organic compounds	Organic acids and derivatives	Carboximidic acids and derivatives	Carboximidic acids
alpha-Phocaecholic acid	356921	380343	460504	481950	487289	523601	4888.25	1468.35	3556.35	1969.06	5036.98	2382.63	-7.12307	1.41535e-05	1.30925	down	-1.72365	C24H40O6	459.251	9.34622	C17651	Secondary bile acid biosynthesis(ko00121)	--	--	--	--	--	--	--	--	--	--
16-Hydroxyiridal (isoiridogermanal)	1834.25	2103.01	1083.52	1066.76	1695.34	1895.43	3460.77	4423.32	3172.65	3972.13	3338.01	4721.14	1.25432	5.61051e-05	1.21919	up	-16.5309	C30H50O4	519.361	9.34622	--	--	--	--	--	--	--	--	--	--	--	--
Protopanaxtriol	10697	10535.5	8966.24	7559.47	8806.22	8634.2	4802.4	6615.81	4879.07	6233.65	4980.72	7434.46	-0.659502	0.000495293	1.13428	down	-46.6603	C30H52O4	521.363	9.34622	--	--	--	--	--	--	--	--	--	--	--	--
Ophthalmate	3418.03	3752.66	277.197	356.798	466.959	595.706	411.158	145.487	366.87	590.744	267.531	470.633	-1.97703	0.160908	0.617734	unchanged	-0.607815	C11H19N3O6	577.247	9.34622	C21016	Cysteine and methionine metabolism(ko00270);;Metabolic pathways(ko01100)	--	--	--	--	HMDB0005765	495-27-2	Organic compounds	Organic acids and derivatives	Carboxylic acids and derivatives	Amino acids, peptides, and analogues
Staphyloxanthin	8824.62	5015.47	12115.2	3386.09	17334.5	4819.73	5638.38	6719.69	1738.49	5592.83	3229.71	17356.2	-0.354551	0.564592	0.246548	unchanged	-5.33076	C51H78O8	839.54	9.34622	C16148	Carotenoid biosynthesis(ko00906);;Biosynthesis of secondary metabolites(ko01110)	LMPR0106010043	Prenol Lipids [PR]	Isoprenoids [PR01]	C30 isoprenoids (triterpenes) [PR0106]	HMDB0258483	--	Organic compounds	Lipids and lipid-like molecules	Prenol lipids	Triterpenoids
Menthol	86.6904	87.8025	3.61859e-09	7.94454	44.1089	52.1992	154.553	282.959	225.171	221.114	137.273	585.156	2.52666	0.0204507	0.946256	unchanged	-1.26188	C10H20O	357.301	9.36763	--	--	--	--	--	--	HMDB0003352	2216-51-5	Organic compounds	Lipids and lipid-like molecules	Prenol lipids	Monoterpenoids
zymosterol	3463.67	3112.25	3965.35	3459.64	3582.92	3358.26	2942.8	1963.51	2242.84	2381.13	2628.48	1965.41	-0.56824	0.000229292	1.16998	down	-14.3581	C27H44O	419.303	9.36763	C05437	Steroid biosynthesis(ko00100);;Metabolic pathways(ko01100);;Biosynthesis of secondary metabolites(ko01110)	LMST01010066	Sterol Lipids [ST]	Sterols [ST01]	Cholesterol and derivatives [ST0101]	HMDB0006271	128-33-6	Organic compounds	Lipids and lipid-like molecules	Steroids and steroid derivatives	Cholestane steroids
(-)-Momordenol;Momordenol	1102.21	975.523	675.616	545.464	399.446	365.611	768.46	1166.32	804.713	1312.72	993.459	1229.79	0.626867	0.0403968	0.794289	unchanged	-13.4206	C29H46O2	471.345	9.36763	--	--	--	--	--	--	--	--	--	--	--	--
16-Hydroxylanosta-7,24-dien-3-one (Kulinone)	282.077	238.247	152.872	90.2195	161.715	119.491	1778.62	3143.28	2157.93	2409.5	2010.8	2986.01	3.79362	0.000142857	1.26995	up	41.674	C30H48O2	485.382	9.3749	--	--	--	--	--	--	--	--	--	--	--	--
Teasterone	3086.59	5341.46	6150.83	5570.42	4117.14	3681.38	7844.79	7900.75	5497.42	7540.9	6513.3	6915.26	0.594932	0.00371674	1.03002	up	-16.434	C28H48O4	493.346	9.36763	C15791	Brassinosteroid biosynthesis(ko00905);;Metabolic pathways(ko01100);;Biosynthesis of secondary metabolites(ko01110)	LMST01030121	Sterol Lipids [ST]	Sterols [ST01]	Ergosterols and C24-methyl derivatives [ST0103]	--	--	--	--	--	--
12-Deoxyaklanonic acid	7314.19	7551.91	90652.2	93962.2	33345.3	32382.8	4550.09	3964.14	4324.72	4515.31	4289.02	4229.9	-3.3576	0.0540281	0.830251	unchanged	16.651	C21H18O7	763.216	0.707867	C12420	Biosynthesis of type II polyketide products(ko01057);;Metabolic pathways(ko01100);;Biosynthesis of secondary metabolites(ko01110)	--	--	--	--	--	--	--	--	--	--
Hydroxyspheroidene	9224.99	7331.31	11015.1	5165.5	16186.5	13306.5	161179	285307	161752	237032	190458	264089	4.38456	0.000208797	1.26383	up	11.9467	C41H62O2	607.457	9.3749	C15902	Carotenoid biosynthesis(ko00906);;Metabolic pathways(ko01100);;Biosynthesis of secondary metabolites(ko01110)	--	--	--	--	--	--	--	--	--	--
2-Methyl-6-solanyl-1,4-benzoquinol	5.17604	1.22035	3.61859e-09	3.61859e-09	3.61859e-09	36.2605	76.5632	559.516	338.233	626.72	347.055	528.445	5.8594	0.0043097	1.11669	up	-11.8114	C52H80O2	757.582	9.36763	C17570	Ubiquinone and other terpenoid-quinone biosynthesis(ko00130);;Metabolic pathways(ko01100);;Biosynthesis of secondary metabolites(ko01110);;Biosynthesis of cofactors(ko01240)	--	--	--	--	HMDB0304078	--	Organic compounds	Lipids and lipid-like molecules	Prenol lipids	Quinone and hydroquinone lipids
Phytosphingosine	3.19169	0.00025714	43.6939	8.44034	17.1602	9.38883	174.482	96.9509	214.672	428.986	396.134	86.9147	4.09394	0.014555	1.00109	up	2.24496	C18H39NO3	679.586	9.38203	C12144	Sphingolipid metabolism(ko00600);;Metabolic pathways(ko01100)	LMSP01030001	Sphingolipids [SP]	Sphingoid bases [SP01]	4-Hydroxysphinganines (Phytosphingosines) [SP0103]	HMDB0004610	554-62-1	Organic compounds	Organic nitrogen compounds	Organonitrogen compounds	Amines
PC(24:0/P-18:1(11Z))	13.4775	1.14138	3.61859e-09	3.61859e-09	3.61859e-09	3.61859e-09	34.8289	620.255	10.7775	569.444	126.963	645.827	7.10185	0.0454018	0.852435	unchanged	9.19906	C50H98NO7P	854.709	9.38203	--	--	--	--	--	--	HMDB0008786	--	Organic compounds	Lipids and lipid-like molecules	Glycerophospholipids	Glycerophosphocholines
PC(18:0/24:1(15Z))	278.504	209.758	430.825	106.406	354.019	222.319	496.702	1842.88	664.035	1275.34	627.835	2004.93	2.10933	0.0209074	0.952923	unchanged	37.6238	C50H98NO8P	906.705	9.38203	--	--	LMGP01010826	Glycerophospholipids [GP]	Glycerophosphocholines [GP01]	Diacylglycerophosphocholines [GP0101]	HMDB0008059	--	Organic compounds	Lipids and lipid-like molecules	Glycerophospholipids	Glycerophosphocholines
Uracil	39096.6	38212.1	65278.5	28654.7	25136.3	58885.9	3709.87	3240.1	3610.95	3470.92	3542.76	3633.39	-3.58931	0.00198592	1.17447	down	-37.6456	C4H4N2O2	111.016	0.722133	C00106	Pyrimidine metabolism(ko00240);;beta-Alanine metabolism(ko00410);;Pantothenate and CoA biosynthesis(ko00770);;Metabolic pathways(ko01100);;Nucleotide metabolism(ko01232)	--	--	--	--	HMDB0000300	66-22-8	Organic compounds	Organoheterocyclic compounds	Diazines	Pyrimidines and pyrimidine derivatives
1,3-Dipalmitin	1358.32	1081.67	989.126	660.651	1232.44	1127.88	2056.51	8738.74	5526.11	5740.8	2832.02	9556.84	2.41716	0.0126969	1.01921	up	1.63921	C35H68O5	603.477	9.38918	--	--	--	--	--	--	HMDB0031011	502-52-3	Organic compounds	Lipids and lipid-like molecules	Glycerolipids	Diradylglycerols
TG(16:0/16:1(9Z)/18:0)	7.4452e-05	3.61859e-09	0.806244	3.61859e-09	0.301818	3.61859e-09	96.9757	260.531	79.5434	463.008	214.7	663.727	10.6483	0.0240552	0.940624	unchanged	5.21528	C53H100O6	867.726	9.38918	--	--	--	--	--	--	HMDB0005374	--	Organic compounds	Lipids and lipid-like molecules	Glycerolipids	Triradylcglycerols
Megalomicin C1	20420.6	22018.7	24905.3	23064.5	36054.1	36696.9	4970.35	2472.78	2726.13	3287.49	3427.53	4325.69	-2.94347	0.000443834	1.23498	down	0.141236	C48H84N2O17	1005.58	9.39632	C11987	Biosynthesis of 12-, 14- and 16-membered macrolides(ko00522);;Biosynthesis of secondary metabolites(ko01110)	LMPK04000028	Polyketides [PK]	Macrolides and lactone polyketides [PK04]	--	--	--	--	--	--	--
Ginsenoside Rc	4434.71	5503.26	50.3119	60.1561	94.909	47.6988	6.8997	6.88551	0.0464904	291.41	50.8312	303.068	-3.95057	0.188589	0.581954	unchanged	-28.3548	C53H90O22	1113.53	9.40345	--	--	--	--	--	--	HMDB0034995	11021-14-0	Organic compounds	Lipids and lipid-like molecules	Prenol lipids	Triterpenoids
(2S,3S,4R)-2-aminoicosane-1,3,4-triol	83.1757	96.0353	39.4829	50.7088	140.787	144.777	167.36	153.717	99.6469	186.401	147.989	153.236	0.710846	0.0238795	0.877554	unchanged	6.8667	C20H43NO3	366.301	9.40345	--	--	--	--	--	--	--	--	--	--	--	--
Dendrophenol	9239.5	7359.09	2526.48	2150.05	3984.59	4038	3.61859e-09	3.61859e-09	3.61859e-09	38.5624	3.61859e-09	3.61859e-09	-9.56938	0.00815644	1.0704	down	3.3352	C17H20O5	653.262	9.39632	--	--	--	--	--	--	--	--	--	--	--	--
Avermectin A2a	20641.4	20123.5	27530.5	21150.3	25881.4	24197.8	19905.4	35622.8	23352.9	34376.1	19852.4	47851.1	0.375152	0.194951	0.556886	unchanged	-8.29883	C49H76O15	903.504	9.39632	C11976	Biosynthesis of 12-, 14- and 16-membered macrolides(ko00522)	LMPK04000023	Polyketides [PK]	Macrolides and lactone polyketides [PK04]	--	--	--	--	--	--	--
Purine	505.714	534.622	475.035	428.875	449.981	474.687	200.069	243.325	232.291	202.335	169.057	240.663	-1.15566	1.86111e-07	1.29819	down	2.75826	C5H4N4	141.019	0.722133	C15587	--	--	--	--	--	HMDB0001366	120-73-0	Organic compounds	Organoheterocyclic compounds	Imidazopyrimidines	Purines and purine derivatives
Verruculogen	913.184	835.642	188.303	159.61	422.196	302.524	4314.31	4761.62	3779.68	6462.22	3822.32	7866.66	3.45807	0.000746761	1.20728	up	11.8447	C27H33N3O7	532.213	9.41058	C20045	Staurosporine biosynthesis(ko00404);;Metabolic pathways(ko01100);;Biosynthesis of secondary metabolites(ko01110)	--	--	--	--	--	--	--	--	--	--
2'-O-methylcytidine	448.968	461.565	20.5687	55.0372	151.046	92.5759	2048.83	2677.88	2048.31	3368.52	1790.97	4064.7	3.70155	0.00083092	1.19932	up	-2.66655	C10H15N3O5	573.215	9.41058	--	--	--	--	--	--	HMDB0242132	--	Organic compounds	Nucleosides, nucleotides, and analogues	Pyrimidine nucleosides	--
Kadangustin D	30772	33984.1	5959.02	7761.73	11589.1	8829.74	64133.3	73424.7	57511.7	96964.4	50946.2	120065	2.22717	0.0013435	1.12864	up	2.30462	C34H38O10	605.241	9.41058	--	--	--	--	--	--	--	--	--	--	--	--
Feruloylhistamine	38.8284	12.4603	3.61859e-09	3.61859e-09	3.61859e-09	3.61859e-09	152.829	318.213	186.754	282.673	168.85	401.221	4.88028	0.00159473	1.17506	up	1.47375	C15H17N3O3	619.253	9.41058	--	--	--	--	--	--	--	--	--	--	--	--
Oxoglutaric acid	360.884	371.011	1673.68	1785.9	1056.87	1071.21	345.445	320.779	399.704	315.824	312.597	302.749	-1.66192	0.0341949	0.898436	unchanged	-5.43522	C5H6O5	145.013	0.722133	C00026	Citrate cycle (TCA cycle)(ko00020);;Pentose and glucuronate interconversions(ko00040);;Ascorbate and aldarate metabolism(ko00053);;Arginine biosynthesis(ko00220);;Alanine, aspartate and glutamate metabolism(ko00250);;Lysine biosynthesis(ko00300);;Lysine degradation(ko00310);;Histidine metabolism(ko00340);;Furfural degradation(ko00365);;Taurine and hypotaurine metabolism(ko00430);;D-Amino acid met…	--	--	--	--	HMDB0000208	328-50-7	Organic compounds	Organic acids and derivatives	Keto acids and derivatives	Gamma-keto acids and derivatives
5a-Tetrahydrocorticosterone	490.196	406.515	413.729	485.306	378.335	268.218	28238.4	31945.8	27951.5	40420.7	27146.9	49970	6.39597	0.000269779	1.25661	up	-0.592429	C21H34O4	349.238	9.42487	--	--	--	--	--	--	HMDB0000449	600-63-5	Organic compounds	Lipids and lipid-like molecules	Steroids and steroid derivatives	Hydroxysteroids
8,9-DHET	543.634	535.33	847.195	1000.38	845.655	758.751	590.132	558.867	492.802	461.312	514.76	628.409	-0.481025	0.0350604	0.863809	unchanged	44.334	C20H34O4	383.259	9.41773	C14773	Arachidonic acid metabolism(ko00590);;Metabolic pathways(ko01100);;Serotonergic synapse(ko04726)	--	--	--	--	HMDB0002311	192461-96-4	Organic compounds	Lipids and lipid-like molecules	Fatty Acyls	Eicosanoids
Estradiol Cypionate	135.599	105.048	3.61859e-09	3.61859e-09	3.61859e-09	3.61859e-09	692.806	995.813	663.474	1249.95	591.798	1784.27	4.6347	0.00351454	1.12656	up	-38.2384	C26H36O3	417.226	9.42487	C14640	--	--	--	--	--	HMDB0251962	--	Organic compounds	Lipids and lipid-like molecules	Steroids and steroid derivatives	Steroid esters
6-Oxocampestanol	271.873	410.148	948.962	1211.89	1177.1	1116.61	1426	3704.08	2407.23	4930.09	3095.1	4834.01	1.98944	0.00510652	1.07195	up	-1.45729	C28H48O2	437.339	9.41773	C15789	Brassinosteroid biosynthesis(ko00905);;Metabolic pathways(ko01100);;Biosynthesis of secondary metabolites(ko01110)	LMST01030133	Sterol Lipids [ST]	Sterols [ST01]	Ergosterols and C24-methyl derivatives [ST0103]	HMDB0304234	--	Organic compounds	Lipids and lipid-like molecules	Steroids and steroid derivatives	Ergostane steroids
L-d-1-Pyrroline-5-carboxylic acid	128.826	132.874	90.4333	95.5294	58.9328	68.8486	82.3642	107.645	84.2477	74.6911	58.9217	94.1404	-0.196962	0.41122	0.356351	unchanged	-7.31216	C5H7NO2	158.045	0.722133	--	--	--	--	--	--	--	--	--	--	--	--
Cucurbitacin IIb	17538.7	22196.3	19901	15986.8	32410.3	39846.8	15212.7	12247.7	10161.7	10837.4	21111	9591.82	-0.90154	0.0305477	0.859772	unchanged	-17.8797	C30H48O7	1085.7	9.41773	--	--	--	--	--	--	--	--	--	--	--	--
Glycerone	3.61859e-09	3.61859e-09	210.72	166.642	107.762	74.3536	452.508	494.967	449.268	622.624	477.952	744.969	2.53486	3.5799e-05	1.22475	up	-5.80881	C3H6O3	89.0239	9.42487	C00184	Glycerolipid metabolism(ko00561);;Methane metabolism(ko00680);;Metabolic pathways(ko01100);;Microbial metabolism in diverse environments(ko01120);;Carbon metabolism(ko01200)	--	--	--	--	HMDB0001882	96-26-4	Organic compounds	Organic oxygen compounds	Organooxygen compounds	Carbohydrates and carbohydrate conjugates
Saponin A	1875.11	1840.69	2061.48	3045.64	2256.07	2113.67	2023.97	2885.34	2274.71	3868.12	1704.96	5861.93	0.497043	0.220594	0.522722	unchanged	6.46932	C48H76O19	955.497	9.42487	--	--	--	--	--	--	HMDB0257485	--	Organic compounds	Lipids and lipid-like molecules	Prenol lipids	Terpene glycosides
Ricinoleic acid methyl ester	3.60019	1.9299	37.6963	18.7175	35.352	17.2356	150.244	338.218	323.417	626.843	166.417	310.179	4.06377	0.00766097	1.06981	up	-3.56542	C19H36O3	311.258	9.43843	--	--	--	--	--	--	--	--	--	--	--	--
Fungichromin	9.25364	42.522	19.0761	37.1449	113.948	92.6303	824.287	1753.5	1177.54	1499.7	1395.76	2170.31	4.80948	0.000643583	1.22367	up	15.913	C35H58O12	705.373	9.43843	C13299	--	--	--	--	--	--	--	--	--	--	--
Anandamide 0-phosphate	7248.24	7099.44	9272.78	9191.9	11069.2	9640.23	6900.5	8245.43	4763.7	5787.56	7459.9	6768.85	-0.422802	0.0180638	0.887049	unchanged	0.147932	C22H38NO5P	899.496	9.43843	--	--	--	--	--	--	--	--	--	--	--	--
3alpha,7alpha-Dihydroxy-5beta-cholestane	1542.64	1435.57	456.338	595.679	494.957	350.649	1442.78	2095.58	1609.64	1902.77	1329.2	2558.78	1.16573	0.00566641	0.987793	unchanged	-5.69897	C27H48O2	425.338	9.45272	C05452	Primary bile acid biosynthesis(ko00120);;Metabolic pathways(ko01100)	--	--	--	--	HMDB0006893	3862-26-8	Organic compounds	Lipids and lipid-like molecules	Steroids and steroid derivatives	Cholestane steroids
Dihydroechinofuran	14146.1	14022.9	742.18	1556.49	1794.23	1569.42	406.597	406.852	570.011	987.911	541.505	715.706	-3.22088	0.118622	0.685588	unchanged	-16.1716	C16H18O3	575.257	9.45272	C18134	Ubiquinone and other terpenoid-quinone biosynthesis(ko00130)	--	--	--	--	--	--	--	--	--	--
IPC 18:0;3/16:0;1	56649.5	61599.9	99465.2	70420	77254.8	103085	69959.2	26681.4	34697.3	35448	70841.6	25816.1	-0.830475	0.0149156	0.903133	unchanged	1.09726	C40H80NO13P	858.536	9.44557	--	--	--	--	--	--	--	--	--	--	--	--
Methyl oleate	80.1273	82.6441	22.4453	3.61859e-09	75.0277	82.4745	236.416	446.83	443.488	306.462	365.411	386.456	2.67258	7.05003e-05	1.24781	up	-1.31788	C19H36O2	341.269	9.45985	C03425	--	LMFA07010965	Fatty Acyls [FA]	Fatty esters [FA07]	Short fatty esters [FA0710]	--	--	--	--	--	--
PS(14:0/18:1(11Z))	6937.35	7114.56	7876.21	8767.06	8451.22	9085.05	5903.13	4913.05	5614.32	5699.1	6931.55	6378.35	-0.444616	0.0010364	1.10578	down	1.43592	C38H72NO10P	732.483	9.45985	--	--	--	--	--	--	HMDB0112266	--	Organic compounds	Lipids and lipid-like molecules	Glycerophospholipids	Glycerophosphoserines
cis-9,10-Epoxystearic acid	302.173	298.917	1162.79	1290.45	1405.28	1212.69	609.533	597.65	581.066	771.798	679.074	679.055	-0.533752	0.218006	0.537386	unchanged	0.915727	C18H34O3	343.249	9.47412	--	--	--	--	--	--	HMDB0247617	--	Organic compounds	Lipids and lipid-like molecules	Fatty Acyls	Lineolic acids and derivatives
benzylguanidine	3.61859e-09	3.61859e-09	5.23319	7.54326	3.61859e-09	3.61859e-09	92.5209	124.633	153.567	101.014	128.21	127.384	5.83105	3.17487e-05	1.29548	up	-4.57567	C8H11N3	194.093	0.722133	--	--	--	--	--	--	HMDB0243835	--	Organic compounds	Benzenoids	Benzene and substituted derivatives	--
Dehydroergosterol	0.603898	0.950041	3.61859e-09	3.61859e-09	3.61859e-09	3.61859e-09	337.99	124.184	270.131	355.753	184.03	92.9209	9.77877	0.00398938	1.13277	up	21.5972	C28H42O	415.307	9.47412	--	--	LMST01031023	Sterol Lipids [ST]	Sterols [ST01]	Ergosterols and C24-methyl derivatives [ST0103]	HMDB0250953	--	Organic compounds	Lipids and lipid-like molecules	Steroids and steroid derivatives	Ergostane steroids
PA(14:0/16:1(9Z))	49003.1	47744.3	26910.7	25761.7	31435.8	28329.6	33266.8	37585.1	28167.3	38218.9	45453.1	46721.3	0.133163	0.53493	0.258198	unchanged	-9.07894	C33H63O8P	653.48	9.47412	--	--	LMGP10010931	Glycerophospholipids [GP]	Glycerophosphates [GP10]	Diacylglycerophosphates [GP1001]	--	--	--	--	--	--
1-Methyluric acid	18153.4	18585.5	9911.09	10306.3	13048.4	14063	7000.74	7617.41	10051.9	7772.78	6672.99	8552.31	-0.818527	0.00894257	1.02457	down	1.67336	C6H6N4O3	203.019	0.722133	C16359	Caffeine metabolism(ko00232)	--	--	--	--	HMDB0003099	708-79-2	Organic compounds	Organoheterocyclic compounds	Imidazopyrimidines	Purines and purine derivatives
Tobramycin	208.252	269.02	89.8463	111.193	87.4833	95.0284	3983.1	5822.83	4225.34	5670.58	4506.7	6298.36	5.14728	5.31231e-05	1.29109	up	-26.1099	C18H37N5O9	488.222	9.48853	C00397	Neomycin, kanamycin and gentamicin biosynthesis(ko00524);;Biosynthesis of secondary metabolites(ko01110)	--	--	--	--	HMDB0014822	32986-56-4	Organic compounds	Organic oxygen compounds	Organooxygen compounds	Carbohydrates and carbohydrate conjugates
Linderalactone	3.61859e-09	3.61859e-09	3.61859e-09	3.61859e-09	3.61859e-09	3.61859e-09	562.967	676.787	524.654	755.573	548.721	694.936	37.3349	1.57606e-05	1.30847	up	3.48452	C15H16O3	487.214	9.48853	C17425	--	--	--	--	--	--	--	--	--	--	--
Streptomycin	0.853776	3.61859e-09	3.61859e-09	3.61859e-09	3.61859e-09	3.61859e-09	309.538	350.389	289.593	408.594	336.719	456.304	11.299	3.38487e-05	1.29842	up	-14.3659	C21H39N7O12	616.227	9.48853	C00413	Streptomycin biosynthesis(ko00521);;Metabolic pathways(ko01100);;Biosynthesis of secondary metabolites(ko01110)	--	--	--	--	HMDB0015214	57-92-1	Organic compounds	Benzenoids	Benzene and substituted derivatives	Diphenylacetonitriles
Deamino-alpha-keto-demethylphosphinothricin	3708.7	3738.75	3803.11	3874.32	5361.32	5604.04	3.61859e-09	3.7617	3.61859e-09	3.61859e-09	83.4761	3.61859e-09	-8.22434	6.94893e-05	1.28755	down	-2.97219	C4H7O5P	211.001	0.722133	C17948	Phosphonate and phosphinate metabolism(ko00440);;Biosynthesis of secondary metabolites(ko01110)	--	--	--	--	--	--	--	--	--	--
6,8a-Seco-6,8a-deoxy-5-oxoavermectin ''1a'' aglycone	2991.7	3376.67	3335.9	2895.4	3538.57	3676.77	3984.58	2443.11	3133.65	2724.79	3840.28	2369.97	-0.0993516	0.502995	0.282992	unchanged	-9.2451	C34H48O7	1195.68	9.50282	C11977	Biosynthesis of 12-, 14- and 16-membered macrolides(ko00522);;Metabolic pathways(ko01100);;Biosynthesis of secondary metabolites(ko01110)	--	--	--	--	--	--	--	--	--	--
7'-O-Dmethylcephaeline	1038.16	1145.52	287.691	226.123	698.662	611.212	718.293	916.779	1757.69	2393.68	801.631	1082.06	0.936599	0.0851758	0.701201	unchanged	-15.9178	C27H36N2O4	497.259	9.49567	C21584	Isoquinoline alkaloid biosynthesis(ko00950);;Biosynthesis of secondary metabolites(ko01110)	--	--	--	--	--	--	--	--	--	--
Indican	3939.27	3469.97	922.446	655.329	3196.64	3187.51	68.304	77.5442	62.6291	104.16	53.001	135.093	-4.94005	0.00750639	1.07481	down	6.03514	C14H17NO6	649.229	9.50282	C08481	--	--	--	--	--	HMDB0061755	487-60-5	Organic compounds	Organic oxygen compounds	Organooxygen compounds	Carbohydrates and carbohydrate conjugates
5,15-Diacetyl-3-benzoyllathyrol	82.6196	65.2218	81.8394	3.61859e-09	47.7024	30.6065	292.679	238.765	268.54	378.46	329.237	370.666	2.60851	9.42176e-06	1.26754	up	3.4546	C31H38O7	521.256	9.50995	--	--	--	--	--	--	--	--	--	--	--	--
Megalomicin A	31481.9	33554.6	39240.6	44985.2	59366.8	37957.9	13127	10670.7	10600.6	11955.6	11474.9	11403.3	-1.83259	0.000785851	1.21671	down	37.8344	C44H80N2O15	875.582	9.50995	C11985	Biosynthesis of 12-, 14- and 16-membered macrolides(ko00522);;Biosynthesis of secondary metabolites(ko01110)	LMPK04000026	Polyketides [PK]	Macrolides and lactone polyketides [PK04]	--	--	--	--	--	--	--
Methyl linolenate	3.61859e-09	3.61859e-09	13.3072	26.7861	3.61859e-09	3.61859e-09	107.448	110.364	90.5399	148.68	78.8391	131.291	4.0566	4.47291e-05	1.25891	up	-4.64189	C19H32O2	337.237	9.51708	--	--	--	--	--	--	HMDB0254600	--	Organic compounds	Lipids and lipid-like molecules	Fatty Acyls	Lineolic acids and derivatives
PC(16:0/20:4(5Z,8Z,11Z,14Z))	175299	195995	134031	273871	74713.6	96667.1	309015	855677	157227	120521	124649	118263	0.826175	0.358171	0.409273	unchanged	24.7309	C44H80NO8P	826.563	9.51708	--	--	--	--	--	--	HMDB0007982	35418-58-7	Organic compounds	Lipids and lipid-like molecules	Glycerophospholipids	Glycerophosphocholines
PC(o-20:0/18:3(9Z,12Z,15Z))	2716.89	2399	4145.62	4389.94	309.585	5.06251	3800.09	3106.18	1618.53	1919.61	43.4075	382.168	-0.361579	0.605698	0.218443	unchanged	4.13433	C46H88NO7P	832.603	9.52422	--	--	LMGP01020230	Glycerophospholipids [GP]	Glycerophosphocholines [GP01]	1-alkyl,2-acylglycerophosphocholines [GP0102]	HMDB0013440	--	Organic compounds	Lipids and lipid-like molecules	Glycerophospholipids	Glycerophosphocholines
Pregnanolone	447.42	482.065	558.07	564.202	662.303	759.496	849.933	922.913	1163.23	1156.24	1125.62	756.838	0.78247	0.00101155	1.1181	up	1.99566	C21H34O2	339.231	9.5385	C05480	Steroid hormone biosynthesis(ko00140);;Metabolic pathways(ko01100)	LMST02030175	Sterol Lipids [ST]	Steroids [ST02]	C21 steroids (gluco/mineralocorticoids, progestogins) and derivatives [ST0203]	HMDB0062782	128-20-1	Organic compounds	Lipids and lipid-like molecules	Steroids and steroid derivatives	Pregnane steroids
6,8a-Seco-6,8a-deoxy-5-oxoavermectin ''2a'' aglycone	708.662	1121.67	113181	102464	1837.89	2400.06	4718.61	230.844	1110.93	965.364	1815.79	4659.67	-4.03754	0.182996	0.588959	unchanged	2.25278	C34H50O8	631.35	9.5385	C11969	Biosynthesis of 12-, 14- and 16-membered macrolides(ko00522)	--	--	--	--	--	--	--	--	--	--
Protodioscin	13146.2	13958.8	12857.1	11347.6	13412.1	13487.1	1032.31	192.936	370.998	383.313	561.998	371.441	-4.74676	5.42264e-08	1.32651	down	-2.50848	C51H84O22	1069.52	9.54563	C08907	--	--	--	--	--	HMDB0034062	55056-80-9	Organic compounds	Lipids and lipid-like molecules	Steroids and steroid derivatives	Steroidal glycosides
2-nonanone	3.61859e-09	13.0941	716.805	664.407	532.55	539.203	13.2703	3.61859e-09	11.4639	3.61859e-09	3.61859e-09	3.61859e-09	-6.63956	0.0267854	0.931675	unchanged	-2.76288	C9H18O	283.263	9.54563	--	--	--	--	--	--	HMDB0031266	821-55-6	Organic compounds	Organic oxygen compounds	Organooxygen compounds	Carbonyl compounds
Lindenenone	11.8431	3.61859e-09	3.61859e-09	3.61859e-09	3.61859e-09	3.61859e-09	61.1275	54.4541	69.8748	87.4593	66.7304	121.966	5.28456	0.000549192	1.21893	up	2.0219	C15H16O2	501.229	9.55277	C17424	--	--	--	--	--	--	--	--	--	--	--
6'-Oxokanamycin X	17.337	15.2861	3.61859e-09	3.61859e-09	0.131988	3.61859e-09	401.596	252.362	170.941	369.44	316.489	390.477	5.85913	0.000358777	1.24744	up	5.9042	C18H33N3O12	504.184	9.55277	C21251	Neomycin, kanamycin and gentamicin biosynthesis(ko00524);;Biosynthesis of secondary metabolites(ko01110)	--	--	--	--	--	--	--	--	--	--
Lutein	1830.63	2247.51	2564.12	1084.35	2700.59	1089	1745.41	1822.47	1009.28	1907.8	1184.55	2191.25	-0.223895	0.444619	0.324208	unchanged	40.9788	C40H56O2	567.444	9.54563	C08601	Carotenoid biosynthesis(ko00906);;Biosynthesis of terpenoids and steroids(ko01062);;Metabolic pathways(ko01100);;Biosynthesis of secondary metabolites(ko01110)	LMPR01070274	Prenol Lipids [PR]	Isoprenoids [PR01]	C40 isoprenoids (tetraterpenes) [PR0107]	HMDB0003233	127-40-2	Organic compounds	Lipids and lipid-like molecules	Prenol lipids	Tetraterpenoids
13,14-Dihydro-15-keto-PGE2	49391.4	51424.2	38844.6	44281.6	43985	49955.4	17456.7	14669.6	26330.2	33822.8	34691.2	36190.5	-0.768175	0.00246008	1.09758	down	7.08471	C20H32O5	703.448	9.54563	--	--	LMFA03010031	Fatty Acyls [FA]	Eicosanoids [FA03]	Prostaglandins [FA0301]	HMDB0002776	363-23-5	Organic compounds	Lipids and lipid-like molecules	Fatty Acyls	Eicosanoids
2'-Deoxycytidine	765.078	834.006	1514.9	1494.27	1150.5	1101.51	762.872	1007.25	1039.47	777.681	655.482	925.179	-0.40868	0.0889869	0.702824	unchanged	-1.87892	C9H13N3O4	272.088	0.715	C00881	Pyrimidine metabolism(ko00240);;Metabolic pathways(ko01100);;Nucleotide metabolism(ko01232);;ABC transporters(ko02010)	--	--	--	--	HMDB0000014	951-77-9	Organic compounds	Nucleosides, nucleotides, and analogues	Pyrimidine nucleosides	Pyrimidine 2'-deoxyribonucleosides
Kadcoccinic acid A	9311.92	10114.5	10586.4	10334.4	13903.6	13686.7	8281.96	7778.02	7575.93	9932.4	8736.04	8984.99	-0.405548	0.0161448	0.94061	unchanged	-5.01614	C30H44O6	1059.64	9.5599	--	--	--	--	--	--	--	--	--	--	--	--
Soraphen A	714.695	622.009	4225.74	3926.49	1954.72	2029.08	303.343	266.043	368.272	204.297	389.138	417.892	-2.78925	0.0281976	0.926955	unchanged	0.695552	C29H44O8	519.297	9.5599	C11300	Type I polyketide structures(ko01052)	--	--	--	--	--	--	--	--	--	--
Homoembelin	2771.66	4687.35	3146.57	3468.78	1166.79	2954.6	1258.63	659.834	954.946	1179.12	1127.28	1253.16	-1.50005	0.00769062	1.06326	down	4.00374	C15H22O4	577.304	9.57432	--	--	--	--	--	--	--	--	--	--	--	--
Arg Tyr Asn Glu	2490.33	2694.67	209.625	215.761	289.822	469.266	1602.43	1318.66	1310.06	1590.96	1219.25	1302.45	0.389533	0.531344	0.274027	unchanged	6.35227	C24H36N8O9	579.257	9.57432	--	--	--	--	--	--	--	--	--	--	--	--
Hydroxyspheroidenone	68136.9	65012.5	96357.7	72422.9	78843.2	65496.7	77950.8	135470	74660.3	114104	92424.9	113293	0.445926	0.0401074	0.823142	unchanged	4.67759	C41H60O3	621.432	9.57432	C15905	Carotenoid biosynthesis(ko00906);;Metabolic pathways(ko01100);;Biosynthesis of secondary metabolites(ko01110)	--	--	--	--	--	--	--	--	--	--
Alisol C monoacetate	1516.23	1589.94	1527.21	1708.49	1356.22	1736.39	2030.66	1657.23	1298.73	1622.88	1619.48	1341.78	0.0206885	0.856884	0.0861918	unchanged	3.02927	C32H48O6	1101.69	9.5816	--	--	--	--	--	--	--	--	--	--	--	--
Aphidicolin	349.077	311.985	351.901	342.094	334.525	360.269	1592.35	1156.76	1105.32	2071.46	2230.57	1236.99	2.19614	0.00163532	1.18349	up	-3.23044	C20H34O4	337.237	9.5816	C06088	Diterpenoid biosynthesis(ko00904);;Biosynthesis of secondary metabolites(ko01110)	--	--	--	--	HMDB0248510	--	--	--	--	--
3'-UMP	10652.3	10233.9	9266.65	9541.33	11784.4	12455.7	5144.69	2537.66	3564.79	4135.9	4684.41	2790.99	-1.48386	1.59417e-06	1.27275	down	2.81558	C9H13N2O9P	323.03	0.722133	C01368	Pyrimidine metabolism(ko00240);;Metabolic pathways(ko01100)	--	--	--	--	HMDB0060282	84-53-7	Organic compounds	Nucleosides, nucleotides, and analogues	Ribonucleoside 3'-phosphates	--
Pristanic acid	1584.11	814.243	2427.11	1120.78	4242.19	2559.53	6485.22	14584	15849.2	10253.2	5624.14	13152.2	2.37106	0.00293602	1.12137	up	-1.67846	C19H38O2	343.285	9.58873	--	--	LMPR0104010022	Prenol Lipids [PR]	Isoprenoids [PR01]	C20 isoprenoids (diterpenes) [PR0104]	HMDB0000795	1189-37-3	Organic compounds	Lipids and lipid-like molecules	Prenol lipids	Diterpenoids
Anabasine	29.9334	100.702	155.973	227.916	56.4827	62.5406	343.731	511.149	236.987	111.032	192.257	419.416	1.5181	0.02234	0.901319	unchanged	49.5227	C10H14N2	383.261	9.58873	C06180	Tropane, piperidine and pyridine alkaloid biosynthesis(ko00960);;Biosynthesis of alkaloids derived from ornithine, lysine and nicotinic acid(ko01064);;Biosynthesis of secondary metabolites(ko01110)	--	--	--	--	HMDB0004350	13078-04-1	Organic compounds	Alkaloids and derivatives	--	--
Cyclo(L-Leu-trans-4-hydroxy-L-Pro)	5678.21	7119.52	3766.09	6674.28	3262.05	6158.19	15052.4	9945.35	16031.2	14486.5	13900.1	8774.58	1.25953	0.000633893	1.15927	up	30.8566	C11H18N2O3	451.27	9.58873	--	--	--	--	--	--	--	--	--	--	--	--
DG(16:0/18:1(9Z)/0:0)	5056.25	4248.03	6619.59	3556.53	4995.58	4038.52	11287.2	14989.5	9319.65	15564.6	14423.8	12593.3	1.45507	0.000127417	1.23156	up	6.8119	C37H70O5	629.496	9.58873	--	--	LMGL02010006	Glycerolipids [GL]	Diradylglycerols [GL02]	Diacylglycerols [GL0201]	HMDB0007102	29541-66-0	Organic compounds	Lipids and lipid-like molecules	Glycerolipids	Diradylglycerols
13-(2-Methylcrotonoyl)oxylupanine	28920	126429	143194	584504	177613	450942	143892	6538.12	424576	21812.9	417941	30646.1	-0.532016	0.530134	0.271873	unchanged	5.83253	C20H30N2O3	391.226	9.60323	C04170	Tropane, piperidine and pyridine alkaloid biosynthesis(ko00960)	--	--	--	--	--	--	--	--	--	--
4alpha-Carboxy-5alpha-cholesta-8,24-dien-3beta-ol	39218.2	46120.2	40528	40547.1	31306.6	40669.8	55417.8	39270.4	48625	48284.2	50439	34769.4	0.215552	0.118212	0.645414	unchanged	-20.6126	C28H44O3	473.284	9.60323	C22112	Steroid biosynthesis(ko00100);;Metabolic pathways(ko01100);;Biosynthesis of secondary metabolites(ko01110)	LMST01010152	Sterol Lipids [ST]	Sterols [ST01]	Cholesterol and derivatives [ST0101]	HMDB0062385	--	Organic compounds	Lipids and lipid-like molecules	Steroids and steroid derivatives	Cholestane steroids
Sphingosine 1-phosphate	191.546	180.177	3.61859e-09	6.55594	3.61859e-09	8.05368	534.574	522.969	484.762	463.833	475.156	634.263	3.01158	5.21205e-06	1.26825	up	18.4428	C18H38NO5P	400.23	0.722133	C06124	Sphingolipid metabolism(ko00600);;Metabolic pathways(ko01100);;Calcium signaling pathway(ko04020);;Sphingolipid signaling pathway(ko04071);;Phospholipase D signaling pathway(ko04072);;Neuroactive ligand-receptor interaction(ko04080);;Apelin signaling pathway(ko04371);;Fc gamma R-mediated phagocytosis(ko04666);;Tuberculosis(ko05152)	--	--	--	--	HMDB0000277	26993-30-6	Organic compounds	Lipids and lipid-like molecules	Sphingolipids	Phosphosphingolipids
Glycerophospho-N-Oleoyl Ethanolamine	39275.8	40906.6	30425.4	27993.8	43158.6	42546.5	259021	381999	304930	422826	304883	321409	3.15289	5.83671e-05	1.28944	up	-0.645742	C23H46NO7P	478.294	9.59587	--	--	--	--	--	--	--	--	--	--	--	--
Kadcoccinic acid I	2372.33	1974.58	1558.25	995.373	1394.61	1958.12	1998.04	2295.86	2310.42	2445.71	1970.06	1974.75	0.341855	0.075445	0.738657	unchanged	30.7484	C31H46O5	497.343	9.59587	--	--	--	--	--	--	--	--	--	--	--	--
DG(14:0/16:0/0:0)	153961	36117.6	172792	16588.2	159561	17295	33690.8	109306	10674.1	190538	14248.7	139504	-0.159865	0.828171	0.0945262	unchanged	-16.938	C33H64O5	575.467	9.60323	--	--	--	--	--	--	HMDB0007011	--	Organic compounds	Lipids and lipid-like molecules	Glycerolipids	Diradylglycerols
DG(12:0/16:1(9Z)/0:0)	1152.33	1441.92	1828.37	1220.59	1054.68	1524.33	2140.49	1796.59	1427.77	1555.1	2091.23	1576.75	0.364819	0.0411953	0.797631	unchanged	-25.0037	C31H58O5	545.385	9.60323	--	--	--	--	--	--	--	--	--	--	--	--
Caloxanthin	18300.4	18743.9	12217.9	9952.99	16201.3	15213.2	18106.1	16475	12012.1	17263.7	15686.8	19964.8	0.134836	0.427324	0.339172	unchanged	-8.73026	C40H56O3	583.411	9.60323	C16282	Carotenoid biosynthesis(ko00906)	LMPR01070134	Prenol Lipids [PR]	Isoprenoids [PR01]	C40 isoprenoids (tetraterpenes) [PR0107]	--	--	--	--	--	--
Ginsenoside Rh3	125738	128824	92867.5	75117.6	138487	138146	105030	159821	102108	139791	121346	142447	0.140212	0.42267	0.343755	unchanged	-0.195233	C36H60O7	603.427	9.60323	--	--	--	--	--	--	HMDB0039645	105558-26-7	Organic compounds	Lipids and lipid-like molecules	Prenol lipids	Triterpenoids
Ginsenoside Rh4	9863.94	9953.31	3960.38	3399.85	6131.02	6155.05	3823.19	6901.93	4290.05	5981.61	5192.27	5636.05	-0.310356	0.33967	0.41497	unchanged	1.23852	C36H60O8	619.422	9.59587	--	--	--	--	--	--	HMDB0041534	174721-08-5	Organic compounds	Lipids and lipid-like molecules	Prenol lipids	Triterpenoids
PA(P-16:0e/18:2(9Z,12Z))	46845.1	48074.4	61828.2	52896.8	64819.8	64043.6	44209.1	46222.2	39558.6	42805	52742.1	41203.2	-0.343753	0.0142877	0.932375	unchanged	14.3318	C37H69O7P	691.435	9.59587	--	--	--	--	--	--	--	--	--	--	--	--
ergosteryl palmitoleate	8286.75	7296.98	10326.1	8804.36	7296.81	7238.59	11194.9	6461.87	7779.66	7575.2	8734.81	6060.32	-0.0428979	0.796572	0.106269	unchanged	4.97686	C44H72O2	667.526	9.60323	--	--	LMST01031011	Sterol Lipids [ST]	Sterols [ST01]	Ergosterols and C24-methyl derivatives [ST0103]	--	--	--	--	--	--
20-HETE	26009.2	27516.7	32345.6	32710.2	26350.7	26051.1	31969.3	29704	29381.9	37532.7	23829.7	28930.8	0.0849078	0.459999	0.317266	unchanged	13.3067	C20H32O3	685.477	9.60323	C14748	Arachidonic acid metabolism(ko00590);;Metabolic pathways(ko01100);;Vascular smooth muscle contraction(ko04270)	LMFA03060009	Fatty Acyls [FA]	Eicosanoids [FA03]	Hydroxy/hydroperoxyeicosatetraenoic acids [FA0306]	HMDB0005998	79551-86-3	Organic compounds	Lipids and lipid-like molecules	Fatty Acyls	Fatty acids and conjugates
PE(16:0/16:0)	5901.63	6362.07	11273.1	20038.2	6883.7	12495.8	6649.07	5485.24	10188	9249.91	19653.7	8797.82	-0.0687759	0.87478	0.0785061	unchanged	-6.41013	C37H74NO8P	712.485	9.60323	--	--	LMGP02010037	Glycerophospholipids [GP]	Glycerophosphoethanolamines [GP02]	Diacylglycerophosphoethanolamines [GP0201]	HMDB0008923	923-61-5	Organic compounds	Lipids and lipid-like molecules	Glycerophospholipids	Glycerophosphoethanolamines
Mycolactone	149209	153659	566162	1.10593e+06	402443	281689	121531	95548.4	744824	2.84494e+06	179654	322153	0.6963	0.572027	0.242207	unchanged	-30.5467	C44H70O9	741.472	9.60323	C12151	Type I polyketide structures(ko01052)	--	--	--	--	HMDB0254969	--	Organic compounds	Lipids and lipid-like molecules	Prenol lipids	Terpene lactones
PC(14:0/P-18:1(11Z))	43045.5	26802.3	72757.7	160543	53445.4	68996.5	32733.3	25465.5	119933	30457.7	61134	25383.3	-0.528227	0.396159	0.365017	unchanged	-7.99799	C40H78NO7P	760.544	9.59587	--	--	--	--	--	--	HMDB0007897	--	Organic compounds	Lipids and lipid-like molecules	Glycerophospholipids	Glycerophosphocholines
Songorine	17845.8	15510.5	20982	24454.6	17541.8	25433	22567.3	23733.6	22682.1	27462.1	70939.9	81091.2	1.02898	0.114704	0.672931	unchanged	3.47403	C22H31NO3	773.477	9.60323	C08707	--	--	--	--	--	--	--	--	--	--	--
Notoginsenoside R2	161194	176040	595284	2.76807e+07	332734	6.18033e+06	279024	206059	2.04978e+07	259958	1.09758e+07	228327	-0.114466	0.938877	0.0395925	unchanged	27.0892	C41H70O13	815.501	9.60323	--	--	--	--	--	--	HMDB0035362	80418-25-3	Organic compounds	Lipids and lipid-like molecules	Prenol lipids	Triterpenoids
all-trans-Nonaprenyl diphosphate	64766.2	71092.8	99597.7	86230.1	90176	94553.7	67845.8	37924	53388.1	59650.8	58958.7	40188	-0.6715	0.00172629	1.06744	down	13.1761	C45H76O7P2	835.515	9.60323	C04145	Ubiquinone and other terpenoid-quinone biosynthesis(ko00130);;Terpenoid backbone biosynthesis(ko00900);;Metabolic pathways(ko01100);;Biosynthesis of secondary metabolites(ko01110);;Biosynthesis of cofactors(ko01240)	LMPR03030007	Prenol Lipids [PR]	Polyprenols [PR03]	Bactoprenol diphosphates [PR0303]	HMDB0304263	--	Organic compounds	Lipids and lipid-like molecules	Prenol lipids	Polyprenols
2,3-dihydrodipicolinate	35.2927	13.5251	54.892	57.5263	75.1794	41.1798	3.61859e-09	15.8501	6.78534	11.8128	22.1622	16.3056	-1.92868	0.00924618	1.01314	down	-6.40512	C7H7NO4	204.006	0.458183	C03340	--	--	--	--	--	HMDB0012247	16052-12-3	Organic compounds	Organic acids and derivatives	Carboxylic acids and derivatives	Amino acids, peptides, and analogues
lignoceric acid	4331.45	4366.84	3561.66	4501.17	4414.27	3066.91	464.274	669.696	531.234	292.626	474.592	286.144	-3.15661	1.13107e-05	1.30363	down	-37.367	C24H48O2	403.321	9.61058	C08320	Biosynthesis of unsaturated fatty acids(ko01040)	LMFA01010024	Fatty Acyls [FA]	Fatty Acids and Conjugates [FA01]	Straight chain fatty acids [FA0101]	HMDB0002003	557-59-5	Organic compounds	Lipids and lipid-like molecules	Fatty Acyls	Fatty acids and conjugates
LysoPA 180	445060	497067	467675	532808	527073	570103	15777	10330.7	11391.7	11148.8	13866	11065.3	-5.36852	1.4071e-06	1.32366	down	3.31737	C21H43O7P	459.251	9.61058	--	--	--	--	--	--	--	--	--	--	--	--
Spheroidene	16891.8	8741.27	12133.2	3659.79	15140.2	6922.35	7404.2	15284.5	7725.34	14988.7	7367.14	14349.8	0.0802379	0.823826	0.0969734	unchanged	-0.381282	C41H60O	567.457	9.61058	C15900	Carotenoid biosynthesis(ko00906);;Metabolic pathways(ko01100);;Biosynthesis of secondary metabolites(ko01110)	LMPR01070119	Prenol Lipids [PR]	Isoprenoids [PR01]	C40 isoprenoids (tetraterpenes) [PR0107]	--	--	--	--	--	--
PC(o-20:0/20:4(8Z,11Z,14Z,17Z))	17554.8	38393	33133.6	30499.4	26571.1	32139.3	48673	21638.7	17820.7	19310.9	32309.2	14653.6	-0.207505	0.523102	0.266995	unchanged	-0.589672	C48H90NO7P	868.643	9.61058	--	--	LMGP01020248	Glycerophospholipids [GP]	Glycerophosphocholines [GP01]	1-alkyl,2-acylglycerophosphocholines [GP0102]	HMDB0013442	--	Organic compounds	Lipids and lipid-like molecules	Glycerophospholipids	Glycerophosphocholines
N1-Acetyl-tabtoxinine-beta-lactam	521.593	506.727	541.672	442.049	444.405	683.999	560.378	1093.51	1829.18	813.108	626.712	919.688	0.895636	0.0623575	0.795613	unchanged	-5.27522	C9H14N2O5	505.176	0.715	C20921	Monobactam biosynthesis(ko00261);;Biosynthesis of secondary metabolites(ko01110)	--	--	--	--	--	--	--	--	--	--
zymosterol intermediate 1a	806.863	1005.22	359.681	423.103	545.807	542.099	1676.5	1562.75	1401.95	1734.8	1730.85	1590.58	1.39681	3.0668e-05	1.25547	up	-9.07656	C28H46O2	435.321	9.61793	--	--	LMST01010169	Sterol Lipids [ST]	Sterols [ST01]	Cholesterol and derivatives [ST0101]	--	--	--	--	--	--
Betulafolienetriol	1014.54	879.815	628.589	324.411	724.787	528.329	4107.84	4629	4622.73	5477.77	3935.78	5127.19	2.76642	1.80498e-06	1.30495	up	6.88985	C30H52O3	495.364	9.61793	--	--	--	--	--	--	HMDB0035777	--	Organic compounds	Lipids and lipid-like molecules	Prenol lipids	Diterpenoids
Mesendanin O	986.871	937.482	707.91	974.065	1054.37	1641.56	1065.44	909.323	1268.29	1003.37	1869.66	1000.9	0.175399	0.498907	0.286367	unchanged	25.9305	C30H46O4	515.35	9.61793	--	--	--	--	--	--	--	--	--	--	--	--
Mogroside I E1	6830.84	6016.22	5349.47	6045.11	7329.14	8037.83	6081.69	5071.93	6542.52	7939.78	16950.1	15768.8	0.559036	0.206499	0.539951	unchanged	17.0076	C36H62O9	683.448	9.61793	--	--	--	--	--	--	--	--	--	--	--	--
PC(20:5(5Z,8Z,11Z,14Z,17Z)/16:0)	54395.1	71359.4	90660.4	61296	57814.1	68378.4	78264.9	42928.6	39337.5	38460.7	60114.9	36128.4	-0.452147	0.0641607	0.729986	unchanged	4.76461	C44H78NO8P	800.525	9.61793	--	--	LMGP01011932	Glycerophospholipids [GP]	Glycerophosphocholines [GP01]	Diacylglycerophosphocholines [GP0101]	HMDB0008495	--	Organic compounds	Lipids and lipid-like molecules	Glycerophospholipids	Glycerophosphocholines
(2S,2'S)-Oscillol 2,2'-di(alpha-L-fucoside)	17137.3	18649.6	26406.3	21376.1	18330.2	21366.3	30219.4	20854.7	16993.4	18651.5	22368.5	15798.9	0.0188449	0.917253	0.0551247	unchanged	27.243	C52H76O12	891.551	9.61793	C16275	Carotenoid biosynthesis(ko00906)	--	--	--	--	--	--	--	--	--	--
Tylactone	93.723	64.9623	3.61859e-09	31.3208	209.688	170.086	170.411	85.5845	102.753	89.9002	124.625	50.8517	0.131432	0.81309	0.114357	unchanged	-7.4391	C23H38O5	393.262	9.6253	C12000	Biosynthesis of 12-, 14- and 16-membered macrolides(ko00522);;Metabolic pathways(ko01100);;Biosynthesis of secondary metabolites(ko01110)	--	--	--	--	--	--	--	--	--	--
Mifepristone	2.43639	3.61859e-09	0.0440317	2.36935	3.61859e-09	1.3842	108.025	321.664	120.677	505.368	178.511	223.555	7.86943	0.0108886	1.03822	up	15.0688	C29H35NO2	428.266	9.6253	C07652	--	--	--	--	--	HMDB0014972	84371-65-3	Organic compounds	Lipids and lipid-like molecules	Steroids and steroid derivatives	Oxosteroids
Pneumocandin B0	3538.42	3258.98	5000.37	4790.05	5610.53	5625.76	376.857	254.914	357.587	357.29	383.154	389.222	-3.71486	0.000144864	1.27297	down	0.315107	C50H80N8O17	1063.56	9.64005	--	--	--	--	--	--	HMDB0256654	--	Organic compounds	Organic acids and derivatives	Carboxylic acids and derivatives	Amino acids, peptides, and analogues
(22R,23R)-22,23-Dihydroxy-campest-4-en-3-one	3565.11	3072.06	2697.57	2669.13	2107.03	1559.7	7661.27	10572.1	4596.85	2535.02	6588.83	3330.67	1.17098	0.0438348	0.853259	unchanged	-2.1415	C28H46O3	475.342	9.64005	C16253	Brassinosteroid biosynthesis(ko00905)	--	--	--	--	HMDB0303954	--	Organic compounds	Lipids and lipid-like molecules	Steroids and steroid derivatives	Bile acids, alcohols and derivatives
Megalomicin C2	117882	123675	129099	124259	127427	125637	9940.5	5517.71	8055.64	7597.31	11069.3	7760.13	-3.90471	1.83874e-11	1.33189	down	-3.34723	C49H86N2O17	995.564	9.64005	C11988	Biosynthesis of 12-, 14- and 16-membered macrolides(ko00522);;Biosynthesis of secondary metabolites(ko01110)	LMPK04000029	Polyketides [PK]	Macrolides and lactone polyketides [PK04]	--	--	--	--	--	--	--
2R-Hydroxyoctadecanoic Acid	1966.3	1856.59	1520.07	1331.09	2148.29	1932.48	5932.31	8142.31	8425.24	8452.61	6148.36	10084.4	2.13335	0.000163567	1.26059	up	-5.81528	C18H36O3	299.257	9.6473	--	--	--	--	--	--	--	--	--	--	--	--
(25RS)-Ruscogenin	1087.7	1136.34	1406.35	1417.02	895.261	646.917	9589.12	12434	3234.61	1978.23	7223.06	2540.09	2.48923	0.0335404	0.90861	unchanged	1.17307	C27H42O4	475.307	9.66158	--	--	--	--	--	--	--	--	--	--	--	--
2,3,19-trihydroxyurs-12-en-28-oic acid (Euscaphic acid)	3142.4	3101.96	1304.12	1099.29	2248.55	1651.13	2656.46	3313.45	2766.27	3381.31	2838.3	4452.87	0.629307	0.0319876	0.826941	unchanged	-9.08622	C30H48O5	487.338	9.66158	--	--	--	--	--	--	--	--	--	--	--	--
dodecaprenyl diphosphate	16554.4	17886	36450.3	22312.2	22178.9	27095.9	29856.9	18242.4	8231.04	9416.46	12566.4	10030.6	-0.689534	0.0720429	0.706089	unchanged	-8.01506	C60H100O7P2	1015.66	9.67585	--	--	--	--	--	--	HMDB0012217	--	Organic compounds	Lipids and lipid-like molecules	Prenol lipids	Polyprenols
LPA(16:0/0:0)	121738	141097	127984	154405	170656	202594	10913.9	6303.19	8142.97	5592.02	10190.1	6894.4	-4.25703	7.22785e-05	1.28653	down	-0.381224	C19H39O7P	409.236	9.67585	--	--	--	--	--	--	HMDB0007853	--	Organic compounds	Lipids and lipid-like molecules	Glycerophospholipids	Glycerophosphates
Acegastrodine	2055.83	2080.65	3631.88	3811.19	3155.08	2862.98	1651.89	1223.79	1609.25	1535.68	1682.19	1467.42	-0.940352	0.00518494	1.0895	down	-14.9788	C21H26O11	967.295	0.715	--	--	--	--	--	--	--	--	--	--	--	--
Asn Leu Lys Asp	4627.75	4983.57	2313.2	2367.11	3302.26	3054.17	1571.37	1745.25	1581.56	2408.57	1775.25	2246.59	-0.866039	0.0184023	0.953621	unchanged	-3.85176	C20H36N6O8	487.25	9.68298	--	--	--	--	--	--	--	--	--	--	--	--
Gentamicin A	699.39	729.276	554.753	479.572	606.656	462.879	1056.16	679.017	964.242	1187.65	1345.36	1066.66	0.834442	0.00247057	1.08707	up	2.98008	C18H36N4O10	503.214	9.67585	C01917	Neomycin, kanamycin and gentamicin biosynthesis(ko00524);;Biosynthesis of secondary metabolites(ko01110)	--	--	--	--	--	--	--	--	--	--
3-alpha(S)-Strictosidine	2966.14	3114.58	1036.04	1217.76	1748.25	1786.61	1435.57	1610.84	1673.74	2280.11	1759.06	1702.12	-0.182163	0.554839	0.262897	unchanged	11.5538	C27H34N2O9	575.231	9.68298	C03470	Indole alkaloid biosynthesis(ko00901);;Biosynthesis of various alkaloids(ko00996);;Biosynthesis of plant secondary metabolites(ko01060);;Biosynthesis of alkaloids derived from shikimate pathway(ko01063);;Metabolic pathways(ko01100);;Biosynthesis of secondary metabolites(ko01110)	--	--	--	--	--	--	--	--	--	--
AIDS031406	9196.95	10649	9671.21	17475.4	10408.7	10619.4	3.61859e-09	3.61859e-09	3.61859e-09	3.61859e-09	3.61859e-09	3.61859e-09	-41.5107	0.000272678	1.2612	down	-9.98911	C27H35NO12	600.18	9.67585	--	--	--	--	--	--	--	--	--	--	--	--
5-(3-Hydroxypropyl)-7-methoxy-2-(3',4'-methylenedioxyphenyl)benzofuran	176.709	164.316	215.578	220.454	168.696	194.616	247.626	136.817	209.537	368.244	254.526	353.913	0.461872	0.103601	0.686299	unchanged	-4.71136	C19H18O5	697.226	9.68298	--	--	--	--	--	--	--	--	--	--	--	--
Officinalisinin I	23.0323	37.8649	18.5325	145.596	157.765	137.085	39.5484	11.5046	98.0809	11.5907	8.36395	32.5468	-1.36642	0.123209	0.638324	unchanged	-4.75039	C45H76O19	941.468	9.68298	--	--	--	--	--	--	--	--	--	--	--	--
Cannabisin D	566.567	607.955	303.707	305.067	424.542	393.404	253.84	257.439	283.704	392.002	299.843	317.672	-0.527602	0.0540302	0.798285	unchanged	-3.06188	C36H36N2O8	645.22	9.69025	C17908	--	--	--	--	--	--	--	--	--	--	--
1-Stearoyl-2-hydroxy-sn-glycero-3-phosphoethanolamine	17291.7	18730.6	2919.66	2735.05	3759.46	3671.27	1518.61	1008.63	1321.66	1580.94	2023.94	1364	-2.47746	0.0838181	0.753662	unchanged	-8.57066	C23H48NO7P	1021.64	9.69738	--	--	--	--	--	--	HMDB0011130	69747-55-3	Organic compounds	Lipids and lipid-like molecules	Glycerophospholipids	Glycerophosphoethanolamines
L-Proline	123.243	135.067	104.741	32.7945	59.4588	63.7492	1098.5	1193.49	1179.72	1027.75	980.059	1141.24	3.67305	2.19714e-08	1.3249	up	-6.30349	C5H9NO2	114.055	0.729283	C00148	Arginine and proline metabolism(ko00330);;Carbapenem biosynthesis(ko00332);;Prodigiosin biosynthesis(ko00333);;Novobiocin biosynthesis(ko00401);;Staurosporine biosynthesis(ko00404);;D-Amino acid metabolism(ko00470);;Aminoacyl-tRNA biosynthesis(ko00970);;Metabolic pathways(ko01100);;Biosynthesis of secondary metabolites(ko01110);;Biosynthesis of amino acids(ko01230);;ABC transporters(ko02010);;Pro…	--	--	--	--	HMDB0000162	147-85-3	Organic compounds	Organic acids and derivatives	Carboxylic acids and derivatives	Amino acids, peptides, and analogues
Alisol F	1320.87	1442.24	1370.48	877.996	1776.31	1721.32	2006.29	2389.12	1744.77	2295.51	2010.13	1919.21	0.539169	0.00342906	1.04253	up	14.5758	C30H48O5	533.355	9.71167	--	--	--	--	--	--	--	--	--	--	--	--
Ginsenoside Rh2	4986.5	5390.79	4328.48	3675.68	5122.28	5283.65	6255.49	5546.23	8009.92	12274.1	5922.67	7235.39	0.652283	0.0421123	0.846294	unchanged	-12.8453	C36H62O8	657.406	9.71167	--	--	LMPR0106080018	Prenol Lipids [PR]	Isoprenoids [PR01]	C30 isoprenoids (triterpenes) [PR0106]	HMDB0039544	78214-33-2	Organic compounds	Lipids and lipid-like molecules	Prenol lipids	Triterpenoids
Cholic acid	7559.7	5071.51	9696.46	5925.05	9089.85	5910.58	5339.87	7255.26	4934.86	10198.7	5124.55	8896.79	-0.0510269	0.837012	0.090627	unchanged	-6.68513	C24H40O5	875.584	9.71167	C00695	Primary bile acid biosynthesis(ko00120);;Secondary bile acid biosynthesis(ko00121);;Metabolic pathways(ko01100);;Bile secretion(ko04976)	LMST04010001	Sterol Lipids [ST]	Bile acids and derivatives [ST04]	C24 bile acids, alcohols, and derivatives [ST0401]	HMDB0000619	81-25-4	Organic compounds	Lipids and lipid-like molecules	Steroids and steroid derivatives	Bile acids, alcohols and derivatives
L-Aspartate 4-semialdehyde	3.61859e-09	3.61859e-09	59.5568	53.8347	6.66867	9.90181	74.8192	108.713	57.5711	37.3335	31.824	35.7663	1.41279	0.0550097	0.762015	unchanged	-3.65218	C4H7NO3	116.035	0.729283	C00441	Glycine, serine and threonine metabolism(ko00260);;Monobactam biosynthesis(ko00261);;Cysteine and methionine metabolism(ko00270);;Lysine biosynthesis(ko00300);;Arginine and proline metabolism(ko00330);;Phenylalanine, tyrosine and tryptophan biosynthesis(ko00400);;Biosynthesis of various other secondary metabolites(ko00997);;Biosynthesis of various antibiotics(ko00998);;Metabolic pathways(ko01100)…	--	--	--	--	--	--	--	--	--	--
Hydroxychlorobactene	174.937	195.639	46.1892	24.2351	205.509	73.3339	1638.12	679.145	2475.45	872.083	480.25	479.718	3.20212	0.0290764	0.925425	unchanged	-48.2756	C40H54O	549.384	9.7188	C15911	Carotenoid biosynthesis(ko00906);;Biosynthesis of secondary metabolites(ko01110)	--	--	--	--	--	--	--	--	--	--
Pikromycin	5612.27	5769.1	7155.65	6175.57	8111.88	8023.71	4790.27	3587.44	3627.2	5390.2	6047.55	4434.17	-0.551206	0.00516864	0.998097	unchanged	0.452571	C28H47NO8	1049.65	9.73335	C11999	Biosynthesis of 12-, 14- and 16-membered macrolides(ko00522);;Type I polyketide structures(ko01052);;Metabolic pathways(ko01100);;Biosynthesis of secondary metabolites(ko01110)	LMPK04000038	Polyketides [PK]	Macrolides and lactone polyketides [PK04]	--	--	--	--	--	--	--
Kadcoccitone A	5242.02	5560.49	5821.04	5272.21	7930.14	7374.16	7021.07	7998.24	5325.24	20120.1	9486.32	12328.8	0.743458	0.114223	0.675883	unchanged	-13.089	C30H44O6	1059.63	9.73335	--	--	--	--	--	--	--	--	--	--	--	--
(R)-Pantetheine	591.931	671.418	69.4641	50.9368	192.462	239.139	9.27592	3.61859e-09	3.61859e-09	88.266	97.9729	47.5388	-2.9009	0.060426	0.80529	unchanged	-1.75832	C11H22N2O4S	277.122	9.72608	C00831	Carbapenem biosynthesis(ko00332);;Pantothenate and CoA biosynthesis(ko00770);;Metabolic pathways(ko01100);;Biosynthesis of secondary metabolites(ko01110)	--	--	--	--	HMDB0003426	496-65-1	Organic compounds	Organic acids and derivatives	Carboxylic acids and derivatives	Amino acids, peptides, and analogues
Paspalicine	1002.82	986.723	45.3946	5.49871	1443.88	1236.41	656.679	753.042	474.797	1532.18	813.504	570.489	0.0242348	0.964943	0.0229559	unchanged	5.94084	C27H31NO3	438.208	9.72608	C20553	Indole diterpene alkaloid biosynthesis(ko00403);;Biosynthesis of secondary metabolites(ko01110)	--	--	--	--	--	--	--	--	--	--
3beta-hydroxy-4beta-methyl-5alpha-cholest-7-ene-4alpha-carbaldehyde	456.912	653.263	516.476	739.884	522.223	1154.31	905.247	900.937	917.192	880.011	1536.27	841.852	0.56506	0.0579539	0.744869	unchanged	5.27536	C29H48O2	463.337	9.72608	C11509	--	LMST01010204	Sterol Lipids [ST]	Sterols [ST01]	Cholesterol and derivatives [ST0101]	HMDB0304158	--	Organic compounds	Lipids and lipid-like molecules	Steroids and steroid derivatives	Cholestane steroids
Meliastatin 3	21581.8	20322	3941.27	3524.83	10990.3	10759.5	3772.66	3821.45	3009.16	7059.05	6904.46	5338.87	-1.24983	0.0825951	0.745164	unchanged	29.8416	C31H48O6	551.336	9.72608	--	--	--	--	--	--	--	--	--	--	--	--
Torulene	8343.29	7992.48	6335.82	5526.15	15236.8	13585.9	1118.48	1831.48	1660.88	2177.01	1299.12	1677.87	-2.54581	0.0045315	1.11122	down	-6.58211	C40H54	555.394	9.72608	C08613	Carotenoid biosynthesis(ko00906);;Metabolic pathways(ko01100);;Biosynthesis of secondary metabolites(ko01110)	LMPR01070088	Prenol Lipids [PR]	Isoprenoids [PR01]	C40 isoprenoids (tetraterpenes) [PR0107]	HMDB0304501	--	Organic compounds	Lipids and lipid-like molecules	Prenol lipids	Tetraterpenoids
PC(20:0/20:3(5Z,8Z,11Z))	8185.84	7255.27	11982.8	7689.76	11116.6	6868.74	5174.22	4947.64	4400.01	8015.1	6236.9	8267.68	-0.51954	0.03758	0.813713	unchanged	6.6747	C48H90NO8P	884.644	9.72608	--	--	LMGP01012185	Glycerophospholipids [GP]	Glycerophosphocholines [GP01]	Diacylglycerophosphocholines [GP0101]	HMDB0008277	--	Organic compounds	Lipids and lipid-like molecules	Glycerophospholipids	Glycerophosphocholines
Linoleyl alcohol	225.02	160.721	374.297	86.0394	330.974	171.253	3549.76	8270.94	5601.45	5982.31	2962.91	8919.32	4.70991	0.00220318	1.1673	up	-2.51895	C18H34O	311.258	9.74762	--	--	LMFA05000557	Fatty Acyls [FA]	Fatty alcohols [FA05]	--	--	--	--	--	--	--
zymosterol intermediate 1b	9.96864	5.17258	12.1886	8.17798	63.4786	21.3718	180.364	650.375	297.237	404.427	310.563	443.412	4.24766	0.0025231	1.15303	up	6.62267	C28H44O2	433.312	9.74762	--	--	LMST01010171	Sterol Lipids [ST]	Sterols [ST01]	Cholesterol and derivatives [ST0101]	--	--	--	--	--	--
Jujubogenin	1200.31	1157.54	38142.7	31704	2516.3	2284.93	1647.42	2887.05	992.996	2313.79	2005.74	4471.17	-2.42712	0.19817	0.569362	unchanged	41.1065	C30H48O4	471.367	9.74762	--	--	--	--	--	--	--	--	--	--	--	--
Linoleic acid	199.596	190.924	379.967	221.299	217.024	145.008	2957.11	3865.76	2766.14	4756.5	3278.05	3667.72	3.97516	8.51107e-05	1.28208	up	-1.5179	C18H32O2	279.233	9.76203	C01595	Linoleic acid metabolism(ko00591);;Biosynthesis of unsaturated fatty acids(ko01040);;Biosynthesis of plant secondary metabolites(ko01060);;Metabolic pathways(ko01100)	LMFA01030120	Fatty Acyls [FA]	Fatty Acids and Conjugates [FA01]	Unsaturated fatty acids [FA0103]	HMDB0000673	60-33-3	Organic compounds	Lipids and lipid-like molecules	Fatty Acyls	Lineolic acids and derivatives
Cyclooctat-9-ene-5,7-diol	671.254	461.979	936.381	620.017	632.532	613.983	27532.4	35877.9	25621.1	43646.2	30064.1	34821.1	5.64938	7.12006e-05	1.28809	up	-1.35312	C20H34O2	351.254	9.76203	C21978	Biosynthesis of various other secondary metabolites(ko00997);;Metabolic pathways(ko01100);;Biosynthesis of secondary metabolites(ko01110)	--	--	--	--	--	--	--	--	--	--
(15Z)-Tetracosenoic acid	826.069	699.626	381.615	253.137	660.345	451.096	719.01	2119.91	1696.69	1897.63	986.798	1706.31	1.47991	0.00552521	1.05095	up	-2.33664	C24H46O2	411.347	9.76203	C08323	Biosynthesis of unsaturated fatty acids(ko01040)	--	--	--	--	HMDB0002368	506-37-6	Organic compounds	Lipids and lipid-like molecules	Fatty Acyls	Fatty acids and conjugates
Hopane-29-acetate	3658.59	3960.19	2936.36	3474.95	3567.4	3620.63	19676.6	26086.8	21227.7	31212.9	21607.9	29900.7	2.81883	0.00011251	1.27735	up	-31.2586	C32H54O2	491.372	9.77573	C08627	Biosynthesis of various alkaloids(ko00996);;Biosynthesis of terpenoids and steroids(ko01062);;Biosynthesis of secondary metabolites(ko01110)	LMPR04000003	Prenol Lipids [PR]	Hopanoids [PR04]	--	--	--	--	--	--	--
Ganoderic Acid S	2393.45	2413.98	1015.21	750.322	2319.62	2000.5	1374.17	2250.3	4100.44	5550.15	1415.46	3747.99	0.759309	0.136508	0.623516	unchanged	45.5293	C30H44O3	497.348	9.77573	--	--	--	--	--	--	HMDB0035313	--	Organic compounds	Lipids and lipid-like molecules	Prenol lipids	Sesquiterpenoids
Soyasapogenol B	5151.61	5210.69	1935.23	1732.45	2914.05	2196.27	16215	21306.6	14319	24687.1	15663.6	20995.2	2.56402	7.53065e-05	1.25383	up	-7.95411	C30H50O3	503.371	9.78287	C08980	--	--	--	--	--	HMDB0034648	595-15-3	Organic compounds	Lipids and lipid-like molecules	Prenol lipids	Triterpenoids
Soyasaponin gamma-A	1181.08	784.487	1066.73	554.393	423.688	122.503	3.61859e-09	3.95946	3.61859e-09	0.976959	3.61859e-09	13.246	-7.82846	0.00856233	1.06756	down	-18.499	C47H72O16	913.44	9.79002	--	--	--	--	--	--	HMDB0302656	--	Organic compounds	Lipids and lipid-like molecules	Prenol lipids	Terpene glycosides
Gypenoside XVII	84923	81761.3	85905.2	59484.3	164281	140987	5049.68	3195.85	3695.49	4346.93	5075.29	4101.61	-4.59949	0.00187018	1.17441	down	39.2124	C48H82O18	991.585	9.79002	C20736	--	--	--	--	--	HMDB0039547	80321-69-3	Organic compounds	Lipids and lipid-like molecules	Prenol lipids	Triterpenoids
Prolyl-Glutamate	208.094	222.609	206.526	211.24	146.815	288.616	2094.72	2647.73	2701.85	2175.56	2071.81	2447.93	3.46114	5.55098e-06	1.31472	up	-2.49891	C10H16N2O5	243.098	0.729283	--	--	--	--	--	--	HMDB0029016	--	Organic compounds	Organic acids and derivatives	Carboxylic acids and derivatives	Amino acids, peptides, and analogues
Anamorelin	14239	13793.5	10856.7	7436.38	18767.8	15625.2	1796.37	774.484	1214.72	1096.12	1409.96	833.386	-3.50193	0.000562774	1.22877	down	-8.61545	C31H42N6O3	1137.65	9.80428	--	--	--	--	--	--	HMDB0248383	--	Organic compounds	Organic acids and derivatives	Carboxylic acids and derivatives	Amino acids, peptides, and analogues
2-Octaprenyl-3-methyl-6-methoxy-1,4-benzoquinol	98634.1	93752.3	24262.7	18865.3	35871.7	31909.9	26618.6	35939.1	24567.4	35678.6	30557	43725.1	-0.621902	0.285352	0.472388	unchanged	-22.7748	C38H60O3	585.416	9.79715	--	--	--	--	--	--	HMDB0011661	--	Organic compounds	Lipids and lipid-like molecules	Prenol lipids	Sesterterpenoids
Lys-Phe	38.5086	32.3982	18.4866	3.61859e-09	3.61859e-09	75.3106	373.155	436.376	441.818	376.354	330.718	461.072	3.87676	3.01285e-07	1.30817	up	-1.102	C15H23N3O3	292.166	0.729283	--	--	--	--	--	--	HMDB0028958	6235-35-4	Organic compounds	Organic acids and derivatives	Carboxylic acids and derivatives	Amino acids, peptides, and analogues
PC(22:2(13Z,16Z)/P-18:0)	11995.8	9050	15154.1	4945.95	9532.29	5999.4	10967.2	6795.83	4471.35	8744.71	5420.51	6026.84	-0.417813	0.227628	0.501272	unchanged	6.45722	C48H92NO7P	860.636	9.79715	--	--	--	--	--	--	HMDB0008620	--	Organic compounds	Lipids and lipid-like molecules	Glycerophospholipids	Glycerophosphocholines
Oleyl alcohol	210.025	162.792	263.334	160.34	369.324	252.713	766.343	1139.3	1644.29	1041.18	723.873	1484.75	2.26109	0.00166464	1.16851	up	-2.91174	C18H36O	313.274	9.81142	--	--	LMFA05000684	Fatty Acyls [FA]	Fatty alcohols [FA05]	--	HMDB0029632	143-28-2	Organic compounds	Lipids and lipid-like molecules	Fatty Acyls	Fatty alcohols
24,25-dihydrolanosterol	2883.32	2569.69	184.126	123.142	905.985	681.015	230.562	161.746	245.248	198.161	140.145	169.874	-2.68093	0.0895326	0.739545	unchanged	-39.1364	C30H52O	427.378	9.81142	C05109	Steroid biosynthesis(ko00100)	LMST01010087	Sterol Lipids [ST]	Sterols [ST01]	Cholesterol and derivatives [ST0101]	HMDB0006839	79-62-9	Organic compounds	Lipids and lipid-like molecules	Prenol lipids	Triterpenoids
Pheophorbide a	101030	93120.9	69506.8	46529.7	59339.2	35570.1	171601	169627	123168	190953	122387	184005	1.24738	0.000206267	1.16762	up	0.667045	C35H36N4O5	591.261	9.81142	C18021	Porphyrin metabolism(ko00860);;Biosynthesis of secondary metabolites(ko01110)	--	--	--	--	HMDB0256449	--	--	--	--	--
6'''-Deamino-6'''-oxoparomomycin II	365.667	247.141	466.14	142.499	270.366	62.1951	288.052	422.035	161.541	513.081	107.73	393.941	0.279627	0.542104	0.261729	unchanged	-17.416	C23H42N4O15	649.223	9.81142	C21263	Neomycin, kanamycin and gentamicin biosynthesis(ko00524);;Biosynthesis of secondary metabolites(ko01110)	--	--	--	--	--	--	--	--	--	--
Bartsioside	1291.29	976.631	1222.76	607.867	802.606	350.105	1309.88	1503.32	783.833	1581.52	772.518	1362.9	0.47799	0.127904	0.620745	unchanged	-9.67166	C15H22O8	659.249	9.81142	--	--	--	--	--	--	--	--	--	--	--	--
Bovinic acid	37.8909	34.134	28.8336	20.4761	30.8313	26.165	172.888	146.9	117.014	138.49	145.288	118.026	2.23344	2.0019e-05	1.29509	up	0.539955	C18H32O2	325.239	9.8257	--	--	LMFA01030118	Fatty Acyls [FA]	Fatty Acids and Conjugates [FA01]	Unsaturated fatty acids [FA0103]	HMDB0003797	2540-56-9	Organic compounds	Lipids and lipid-like molecules	Fatty Acyls	Lineolic acids and derivatives
Arachidoyl glycine	9368.71	8648.7	5680.21	5197.63	5782.28	5480.85	3379.97	3112.98	3162.13	2283.82	2971.5	2297.49	-1.22263	0.00293584	1.12659	down	-1.32031	C22H43NO3	368.317	9.83283	--	--	--	--	--	--	--	--	--	--	--	--
(25R)-Spirost-4-ene-3,12-dione	2376.89	2031.63	1383.24	943.327	1205.03	767.311	4084.9	4150.52	2732.99	4500.26	2802.93	4179.23	1.36645	0.0002451	1.16382	up	1.07109	C27H38O4	471.254	9.8257	--	--	--	--	--	--	--	--	--	--	--	--
Gentamicin A2	2787.28	2459.88	1551.03	908.956	1335.95	672.652	4908.58	5194.67	3358.79	5832.24	3393.37	5581.12	1.54081	0.000312245	1.15667	up	-1.3272	C17H33N3O11	500.221	9.8257	C17701	Neomycin, kanamycin and gentamicin biosynthesis(ko00524);;Biosynthesis of secondary metabolites(ko01110)	--	--	--	--	--	--	--	--	--	--
10-Deacetyl-2-debenzoylbaccatin III	566.022	534.593	347.188	201.511	232.32	107.358	1137.15	1199.64	748.376	1315.17	761.696	1242.59	1.68708	0.00023254	1.17049	up	-6.4229	C22H32O9	485.2	9.8257	C11899	Diterpenoid biosynthesis(ko00904);;Metabolic pathways(ko01100);;Biosynthesis of secondary metabolites(ko01110)	--	--	--	--	--	--	--	--	--	--
Glu Val Ile Glu	1313.63	1118.72	700.164	442.329	587.662	336.659	2223.41	2320.4	1446.86	2535.04	1466.56	2341.27	1.45486	0.000442723	1.14079	up	10.3865	C21H36N4O9	487.246	9.8257	--	--	--	--	--	--	--	--	--	--	--	--
PI(12:0/0:0)	24833.5	22770.9	15768.6	10305.9	13410.6	7531.24	44216.3	47182.9	31881.9	53694.7	31174.7	51778.3	1.45789	0.000307507	1.16401	up	36.4694	C21H41O12P	515.245	9.8257	--	--	LMGP06050007	Glycerophospholipids [GP]	Glycerophosphoinositols [GP06]	Monoacylglycerophosphoinositols [GP0605]	--	--	--	--	--	--
indolmycin	7140.22	6497.21	4563.64	3064.64	3784.2	2184.45	12101.8	12610.9	8650.08	14122.8	8455.7	13468.1	1.3497	0.000301515	1.15674	up	7.70314	C14H15N3O2	559.235	9.8257	C21444	--	--	--	--	--	--	--	--	--	--	--
DL-2-hydroxy stearic acid	10526.1	9091.63	12751.4	11615.9	10121.2	8609.79	6577.02	29398.9	23686.7	11404.5	3786.85	27232.2	0.70288	0.209397	0.549701	unchanged	-1.1605	C18H36O3	299.259	9.85425	--	--	LMFA02000120	Fatty Acyls [FA]	Octadecanoids [FA02]	Other Octadecanoids [FA0200]	--	--	--	--	--	--
Imbricatolic acid	5.55886	3.61859e-09	32.3736	4.4416	3.61859e-09	3.61859e-09	174.323	572.03	316.35	529.404	212.222	323.286	5.64991	0.00333958	1.13968	up	-0.712756	C20H34O3	357.22	9.85425	--	--	--	--	--	--	--	--	--	--	--	--
D-Alanyl-D-serine	155.215	190.815	186.838	190.163	183.279	282.803	179.611	169.732	238.26	87.4162	201.027	233.965	-0.099313	0.65659	0.190762	unchanged	-3.22898	C6H12N2O4	397.156	9.85425	C19719	Vancomycin resistance(ko01502)	--	--	--	--	--	--	--	--	--	--
Andrograpanin	6438.91	5433.54	3869.95	3328.57	4015.09	3229.05	1922.07	8858.25	2110.94	3231.82	2864.63	2625.24	-0.283996	0.530504	0.269422	unchanged	-22.3215	C20H30O3	635.418	9.85425	--	--	--	--	--	--	--	--	--	--	--	--
Paspalinine	151.202	121.98	109.025	46.5388	56.7457	30.8111	327.204	451.854	273.847	400.316	171.095	425.603	1.98928	0.00106609	1.14974	up	5.53836	C27H31NO4	454.202	9.86152	C20554	Indole diterpene alkaloid biosynthesis(ko00403);;Biosynthesis of secondary metabolites(ko01110)	--	--	--	--	--	--	--	--	--	--
Achilleol B	472.256	341.783	12206.9	11315.5	871.926	580.73	1338.71	5877.54	576.203	2742.94	1900.58	4664.36	-0.592735	0.583709	0.244063	unchanged	-38.611	C30H50O	471.368	9.86152	C20187	Sesquiterpenoid and triterpenoid biosynthesis(ko00909)	--	--	--	--	--	--	--	--	--	--
Campesterol	1414.3	55.9203	2826.04	1655.04	1753.73	1583.92	284.244	2249.83	1861.02	1085.47	1979.12	2635.54	0.120086	0.794836	0.106888	unchanged	-5.25792	C28H48O	445.367	9.86867	C01789	Steroid biosynthesis(ko00100);;Brassinosteroid biosynthesis(ko00905);;Biosynthesis of plant secondary metabolites(ko01060);;Biosynthesis of terpenoids and steroids(ko01062);;Biosynthesis of plant hormones(ko01070);;Metabolic pathways(ko01100);;Biosynthesis of secondary metabolites(ko01110)	LMST01030097	Sterol Lipids [ST]	Sterols [ST01]	Ergosterols and C24-methyl derivatives [ST0103]	HMDB0002869	474-62-4	Organic compounds	Lipids and lipid-like molecules	Steroids and steroid derivatives	Ergostane steroids
LysoPC 20:3	2712.07	2154.69	3501.87	1729.74	5463.67	3079.72	2100.49	1234.35	554.531	1207.19	1738.63	5474.33	-0.598763	0.268419	0.465762	unchanged	-20.5403	C28H52NO7P	1149.69	9.87593	--	--	--	--	--	--	--	--	--	--	--	--
Cannabidivarinic acid(CBDVA)	232.883	611.719	335.842	149.467	795.993	644.449	1171.29	563.864	472.848	472.942	1245.41	1310.64	0.918669	0.0689356	0.734544	unchanged	15.1493	C20H26O4	705.374	9.88307	--	--	--	--	--	--	--	--	--	--	--	--
beta-D-Mannosylphosphodecaprenol	269125	440501	346740	343753	513138	611158	496931	47627.6	177675	67367	471241	227870	-0.761885	0.103599	0.661001	unchanged	-35.1478	C56H93O9P	985.604	9.87593	C04150	Lipoarabinomannan (LAM) biosynthesis(ko00571)	--	--	--	--	--	--	--	--	--	--
Antibiotic JI-20B	24564.3	23543.8	39558.6	35897.3	66461.7	56077.9	6290.67	1909.96	3061.03	2374.03	4594.49	2763.8	-3.55122	0.00297411	1.14174	down	-0.247814	C20H41N5O9	989.573	9.89035	C17705	Neomycin, kanamycin and gentamicin biosynthesis(ko00524);;Biosynthesis of secondary metabolites(ko01110)	--	--	--	--	--	--	--	--	--	--
10-Heptadecenoic Acid	3.61859e-09	3.61859e-09	3.61859e-09	3.61859e-09	3.61859e-09	3.61859e-09	35.2573	191.528	127.817	210.704	99.2447	147.731	35.1228	0.00347893	1.13619	up	-1.56624	C17H32O2	267.233	9.90462	--	--	--	--	--	--	--	--	--	--	--	--
22-Oxodocosanoate	8321.31	408.011	13742.1	513.61	8200.41	796.006	686.877	2563.81	672.54	6872.13	1611.01	4176.4	-0.94755	0.336586	0.414815	unchanged	4.4275	C22H42O3	375.29	9.90462	C19624	Cutin, suberine and wax biosynthesis(ko00073)	--	--	--	--	--	--	--	--	--	--
C-6 Ceramide	90.4365	97.0077	3.61859e-09	3.61859e-09	3.61859e-09	3.61859e-09	70.5209	142.688	140.072	105.842	63.9974	164.963	1.87612	0.00964096	0.946151	unchanged	-7.34815	C24H47NO3	418.327	9.89748	--	--	--	--	--	--	--	--	--	--	--	--
3beta-Hydroxyergosta-7,24(24(1))-dien-4alpha-carboxylate	601.839	310.363	724.335	100.047	205.81	117.96	1076.59	2638.6	1706.19	1633.43	1045.17	1523.13	2.22361	0.00187521	1.11933	up	34.2593	C29H46O3	441.353	9.90462	C22119	Steroid biosynthesis(ko00100);;Metabolic pathways(ko01100);;Biosynthesis of secondary metabolites(ko01110)	--	--	--	--	--	--	--	--	--	--
Tigogenin	298.796	312.612	343.205	458.641	286.761	417.17	194.026	328.834	408.296	347.326	407.195	427.341	-0.00284196	0.988101	0.0200394	unchanged	-48.8727	C27H44O3	461.307	9.89748	C08914	--	LMST01080009	Sterol Lipids [ST]	Sterols [ST01]	Spirostanols and derivatives [ST0108]	HMDB0030024	126-19-2	Organic compounds	Lipids and lipid-like molecules	Prenol lipids	Triterpenoids
Arabidiol	487.069	352.431	1060.08	1788.2	937.282	1158.95	1357.08	2113.36	2536.22	2358.37	2162.37	1956.7	1.10995	0.0021734	1.05794	up	-5.8788	C30H52O2	479.364	9.90462	C19828	Sesquiterpenoid and triterpenoid biosynthesis(ko00909);;Biosynthesis of secondary metabolites(ko01110)	--	--	--	--	HMDB0304265	--	Organic compounds	Lipids and lipid-like molecules	Prenol lipids	Triterpenoids
3beta-Hydroxy-4beta,14alpha-dimethyl-9beta,19-cyclo-5alpha-ergost-24(24(1))-en-4alpha-carboxylate	1247.44	993.803	887.113	999.381	751.071	858.616	2634.72	3230.21	3499.31	4170.87	4103.14	4434	1.94376	0.000113131	1.25983	up	32.4604	C31H50O3	491.366	9.90462	C22116	Steroid biosynthesis(ko00100);;Metabolic pathways(ko01100);;Biosynthesis of secondary metabolites(ko01110)	--	--	--	--	--	--	--	--	--	--
1,2-Bis(4-hydroxyphenyl)-2-propanol	4202.58	3660.14	2035.63	1713.93	2774.13	2332.97	94.5441	124.408	251.582	197.135	69.1356	93.0549	-4.33251	0.00108896	1.20577	down	2.38529	C15H16O3	533.219	9.89748	C13629	Bisphenol degradation(ko00363);;Metabolic pathways(ko01100);;Microbial metabolism in diverse environments(ko01120)	--	--	--	--	--	--	--	--	--	--
PI(12:0/18:0)	6400.69	6229.11	25041.2	20372.1	20227.2	16273.9	6014.94	6053.58	4530.8	5657.15	5011.08	4915.02	-1.55471	0.0224378	0.952019	unchanged	41.4308	C39H75O13P	803.502	9.89748	--	--	LMGP06010913	Glycerophospholipids [GP]	Glycerophosphoinositols [GP06]	Diacylglycerophosphoinositols [GP0601]	--	--	--	--	--	--
PA(18:1/0:0)	1.24168e+06	1.19022e+06	443901	457086	1.08138e+06	970907	36950.9	21541.3	19823.1	34956.4	29529.3	25234.7	-5.00216	0.00192899	1.17585	down	-0.426274	C21H41O7P	481.257	9.91197	--	--	LMGP10050008	Glycerophospholipids [GP]	Glycerophosphates [GP10]	Monoacylglycerophosphates [GP1005]	--	--	--	--	--	--
N-(3-Hydroxy-7-cis-tetradecenoyl)homoserine lactone	11441.9	9835.63	32112.3	26358.9	16870.7	12573.2	3196.23	6544.24	7447.89	25942.6	5207.22	20732.2	-0.660738	0.238265	0.499061	unchanged	6.94924	C18H31NO4	709.469	9.91197	C11845	Quorum sensing(ko02024)	--	--	--	--	--	--	--	--	--	--
PE(18:1(11Z)/16:1(9Z))	5861.35	4948.27	6842.08	7365.18	12260.8	21391.5	6390.59	8841.42	6150.57	25149.4	14382.4	10475	0.283108	0.596599	0.2255	unchanged	-3.78813	C39H74NO8P	714.505	9.91197	--	--	--	--	--	--	HMDB0009023	--	Organic compounds	Lipids and lipid-like molecules	Glycerophospholipids	Glycerophosphoethanolamines
PE(18:1(11Z)/16:0)	12916.1	11263.9	123475	420913	114616	70394.9	47085.5	46328.3	192426	84500.3	53564.1	30371.4	-0.730193	0.481642	0.310053	unchanged	1.7664	C39H76NO8P	738.507	9.91197	--	--	--	--	--	--	HMDB0009022	--	Organic compounds	Lipids and lipid-like molecules	Glycerophospholipids	Glycerophosphoethanolamines
Pleuromutilin	27349.6	34012.3	149474	1.12705e+07	269995	5.89299e+06	44289.8	26962.5	9.00466e+06	79166.3	9.22961e+06	66189	0.0644867	0.961343	0.0141466	unchanged	6.21222	C22H34O5	815.5	9.91197	C09169	--	--	--	--	--	--	--	--	--	--	--
PI(16:0/16:0)	55130.7	64370.4	42880.9	39720.5	49394.5	31732.6	88580.8	139961	47045.8	97503.5	40146	121521	0.916915	0.0485981	0.825848	unchanged	-12.7727	C41H79O13P	845.485	9.91197	--	--	LMGP06010007	Glycerophospholipids [GP]	Glycerophosphoinositols [GP06]	Diacylglycerophosphoinositols [GP0601]	HMDB0009778	--	Organic compounds	Lipids and lipid-like molecules	Glycerophospholipids	Glycerophosphoinositols
Ascorbic acid 6-palmitate	18199.1	14858.4	3594.1	3484.27	9507.2	7903.48	1520.91	131.828	457.548	161.091	694.612	91.9973	-4.23408	0.0134001	1.01533	down	0.302185	C22H38O7	449.231	9.91933	--	--	--	--	--	--	--	--	--	--	--	--
Melianone Lactone	2074.25	2299.33	2153.25	4718.66	2115.49	3238.33	5228.54	6175.25	7084.59	5238.51	6214.52	5713.86	1.10299	0.000192015	1.1833	up	47.7708	C30H44O4	489.348	9.91933	--	--	--	--	--	--	--	--	--	--	--	--
Glycylphenylalanine	69.706	42.8777	15.5485	25.1215	36.2048	36.6106	252.827	295.154	165.949	243.734	282.715	321.92	2.78883	6.71244e-05	1.26389	up	-0.11814	C11H14N2O3	503.215	9.91933	--	--	--	--	--	--	HMDB0028848	--	Organic compounds	Organic acids and derivatives	Carboxylic acids and derivatives	Amino acids, peptides, and analogues
PA(16:0/18:2(9Z,12Z))	81035.1	101568	141086	152901	101462	108391	118493	79520.4	132905	124523	151203	131418	0.1046	0.573592	0.232206	unchanged	4.11867	C37H69O8P	707.453	9.91933	--	--	LMGP10010023	Glycerophospholipids [GP]	Glycerophosphates [GP10]	Diacylglycerophosphates [GP1001]	HMDB0007860	--	Organic compounds	Lipids and lipid-like molecules	Glycerophospholipids	Glycerophosphates
PC(18:0/18:2(9Z,12Z))	1295.41	725.473	1723.61	1630.45	1155.77	1754.97	1169.79	600.591	1081.92	672.858	1863.38	206.462	-0.566481	0.151763	0.591639	unchanged	-2.61782	C44H84NO8P	830.59	9.91933	--	--	LMGP01010768	Glycerophospholipids [GP]	Glycerophosphocholines [GP01]	Diacylglycerophosphocholines [GP0101]	HMDB0008039	27098-24-4	Organic compounds	Lipids and lipid-like molecules	Glycerophospholipids	Glycerophosphocholines
PC(22:2(13Z,16Z)/18:0)	273130	272101	162436	105434	116743	133618	350061	102939	88742.1	98759.5	91545.9	95937.2	-0.361095	0.474843	0.298267	unchanged	9.07801	C48H92NO8P	886.663	9.91933	--	--	LMGP01012046	Glycerophospholipids [GP]	Glycerophosphocholines [GP01]	Diacylglycerophosphocholines [GP0101]	HMDB0008595	--	Organic compounds	Lipids and lipid-like molecules	Glycerophospholipids	Glycerophosphocholines
Lovastatin acid	11220.2	11689.8	15860.5	12565.4	25691	4772.82	15041.4	12034.9	5772.19	11613.1	5525.33	7426.64	-0.510707	0.245822	0.482625	unchanged	3.29865	C24H38O6	843.529	9.91933	C21130	Biosynthesis of various other secondary metabolites(ko00997);;Metabolic pathways(ko01100);;Biosynthesis of secondary metabolites(ko01110)	--	--	--	--	HMDB0254177	--	Organic compounds	Organic acids and derivatives	Hydroxy acids and derivatives	Medium-chain hydroxy acids and derivatives
Batyl Alcohol	136.742	48.4148	236.322	34.4116	321.756	57.3169	657.169	908.604	588.112	573.214	451.651	435.329	2.11384	0.000439832	1.16039	up	2.42404	C21H44O3	365.305	9.93407	C13858	--	LMGL01020033	Glycerolipids [GL]	Monoradylglycerols [GL01]	Monoalkylglycerols [GL0102]	HMDB0248884	--	Organic compounds	Lipids and lipid-like molecules	Glycerolipids	Monoradylglycerols
3-methyl pyruvic acid	446.27	440.806	1084.36	963.629	751.794	835.176	383.51	403.465	445.526	357.22	361.552	412.68	-0.93577	0.0206801	0.960616	unchanged	-6.61134	C4H6O3	101.024	0.736417	--	--	LMFA01060002	Fatty Acyls [FA]	Fatty Acids and Conjugates [FA01]	Oxo fatty acids [FA0106]	HMDB0000005	600-18-0	Organic compounds	Organic acids and derivatives	Keto acids and derivatives	Short-chain keto acids and derivatives
Senkyunolide P	10.1736	14.7708	2.76888	5.7364	6.40233	6.63385	184.931	124.922	214.08	133.259	131.554	85.1873	4.23266	0.000711459	1.22714	up	4.81428	C24H30O4	427.214	9.93407	--	--	--	--	--	--	--	--	--	--	--	--
尾-Boswellic acid	29107.4	28345.2	8803.6	8092.75	15869.3	14314.1	3909.48	12766.1	5452.32	6478.91	5567.98	7803.45	-1.31623	0.0392807	0.850436	unchanged	-33.4119	C30H48O3	455.338	9.93407	--	--	LMPR0106180011	Prenol Lipids [PR]	Isoprenoids [PR01]	C30 isoprenoids (triterpenes) [PR0106]	HMDB0002388	631-69-6	Organic compounds	Lipids and lipid-like molecules	Prenol lipids	Triterpenoids
DG(16:0/16:1(9Z)/0:0)	5983.36	2336.99	8579.75	1976.7	5420.83	1575.66	19055.5	52218.3	22679.7	43638.7	24463.8	36042.7	2.93668	0.002625	1.14052	up	-4.54156	C35H66O5	611.487	9.9267	--	--	--	--	--	--	HMDB0007099	--	Organic compounds	Lipids and lipid-like molecules	Glycerolipids	Diradylglycerols
4beta-methylzymosterol-4alpha-carboxylic acid	97.4965	76.5668	198.307	18.2546	84.3947	66.8462	596.483	721.477	369.261	755.284	405.979	504.952	2.62963	0.000419736	1.20916	up	-8.43513	C29H46O3	487.339	9.96333	--	--	--	--	--	--	--	--	--	--	--	--
26-Hydroxybrassinolide	330.066	253.272	273.461	211.332	299.475	366.18	223.858	324.624	199.74	282.749	245.932	287.648	-0.148177	0.360386	0.384568	unchanged	-0.0196627	C28H48O7	517.315	9.96333	C19874	Brassinosteroid biosynthesis(ko00905);;Biosynthesis of secondary metabolites(ko01110)	--	--	--	--	--	--	--	--	--	--
PG(16:1(9Z)/16:1(9Z))	1555.3	1680.81	1728.42	1533.62	1372.32	1086.42	1464.3	1307.04	846.385	1393.46	1012.99	1389.02	-0.272903	0.0948103	0.672785	unchanged	-18.5149	C38H71O10P	753.435	9.9562	--	--	LMGP04010967	Glycerophospholipids [GP]	Glycerophosphoglycerols [GP04]	Diacylglycerophosphoglycerols [GP0401]	HMDB0010586	--	Organic compounds	Lipids and lipid-like molecules	Glycerophospholipids	Glycerophosphoglycerols
(-)-Menthol	274.943	189.953	3892.47	3556.13	787.866	637.028	576.452	2351.18	1257.58	1527.43	478.229	3070.65	-0.011924	0.987716	0.0118253	unchanged	-1.63421	C10H20O	371.316	9.98475	C00400	Monoterpenoid biosynthesis(ko00902);;Biosynthesis of secondary metabolites(ko01110);;Inflammatory mediator regulation of TRP channels(ko04750)	LMPR0102090001	Prenol Lipids [PR]	Isoprenoids [PR01]	C10 isoprenoids (monoterpenes) [PR0102]	--	--	--	--	--	--
Malvidin 3-O-(cafeoylglucoside)	8.32751	3.61859e-09	287.32	174.872	209.282	175.398	931.353	753.085	631.807	988.262	792.829	909.026	2.54943	2.54693e-06	1.26802	up	21.1361	C32H31O15+	690.15	9.98475	--	--	--	--	--	--	--	--	--	--	--	--
3-Furoic acid	362289	372659	558116	577608	463319	465692	10184.6	9312.68	11728.1	8835.26	8821.75	10577.6	-5.5572	5.93377e-05	1.29269	down	-5.1955	C5H4O3	111.008	0.736417	--	--	--	--	--	--	HMDB0000444	488-93-7	Organic compounds	Organoheterocyclic compounds	Furans	Furoic acid and derivatives
Rhodomycin D	1792.71	1779.14	2041.02	2457.43	2637.88	2456.05	1753.9	1422.23	1608.87	1487.36	1614.55	1522.78	-0.484403	0.00775594	1.03531	down	-13.5461	C28H31NO11	1159.36	0.736417	C12426	Biosynthesis of type II polyketide products(ko01057);;Biosynthesis of secondary metabolites(ko01110)	--	--	--	--	--	--	--	--	--	--
2,5-Furandicarboxylate	2997.55	2800.3	7562.08	7515.37	8162.35	8710.29	318.653	530.939	525.481	324.94	344.361	470.058	-3.90809	0.00293025	1.14786	down	-4.80699	C6H4O5	154.998	0.736417	C20450	Furfural degradation(ko00365);;Microbial metabolism in diverse environments(ko01120)	--	--	--	--	HMDB0004812	3238-40-2	Organic compounds	Organoheterocyclic compounds	Furans	Furoic acid and derivatives
D-Galactaro-1,5-lactone	44439.4	43471.1	98236.8	105729	53994.1	55429.8	38420.5	15964.8	22163	25205.4	25796.7	12937.1	-1.51424	0.0105358	1.00906	down	-0.0850502	C6H8O7	383.047	0.736417	C20889	Ascorbate and aldarate metabolism(ko00053);;Metabolic pathways(ko01100)	--	--	--	--	--	--	--	--	--	--
(1R,6S)-6-Amino-5-oxocyclohex-2-ene-1-carboxylate	838.613	830.275	1008.7	1004.64	823.521	808.991	799.306	727.294	888.761	757.997	739.807	724.431	-0.196621	0.0381448	0.815434	unchanged	-0.195584	C7H9NO3	200.056	0.74355	C19831	Phenazine biosynthesis(ko00405);;Metabolic pathways(ko01100);;Biosynthesis of secondary metabolites(ko01110)	--	--	--	--	--	--	--	--	--	--
5-Acetamidopentanoate	1228.33	1241.16	380.343	368.788	550.243	635.489	678.555	696.508	835.126	674.553	614.894	665.027	-0.0807328	0.819258	0.102229	unchanged	-5.32313	C7H13NO3	204.087	0.736417	C03087	Lysine degradation(ko00310);;Metabolic pathways(ko01100)	--	--	--	--	HMDB0012175	--	Organic compounds	Lipids and lipid-like molecules	Fatty Acyls	Fatty acids and conjugates
Coniferyl acetate	15931.6	16126.6	9529.88	9787.49	11619.3	12594.6	2815.96	2959.71	4132.15	2802.21	3035.35	2850.59	-2.0232	0.000388069	1.239	down	-9.14842	C12H14O4	243.062	0.736417	C20225	Phenylpropanoid biosynthesis(ko00940)	--	--	--	--	HMDB0304294	--	Organic compounds	Benzenoids	Phenols	Methoxyphenols
Phe-Ile	1947.61	2030.26	1226.14	1324.13	1085.27	1010.44	4202	4386.62	4652.1	4005.68	4026.07	4305.94	1.56852	1.00411e-06	1.29897	up	-11.0422	C15H22N2O3	313.114	0.736417	--	--	--	--	--	--	HMDB0028998	22951-94-6	Organic compounds	Organic acids and derivatives	Carboxylic acids and derivatives	Amino acids, peptides, and analogues
3-Ketosucrose	348.926	363.651	371.289	240.194	276.228	405.533	105.296	132.6	143.784	117.379	161.435	158.252	-1.2927	0.00028728	1.22339	down	-0.90942	C12H20O11	339.093	0.736417	C05731	Starch and sucrose metabolism(ko00500)	--	--	--	--	--	--	--	--	--	--
3',4',5',5,7-Pentamethoxyflavone	5713.01	5724.8	4723.98	4938.73	4640.88	4872.37	3582.75	3734.76	4206.5	3327.76	3164.9	3511.94	-0.507926	0.000163771	1.18377	down	8.83413	C20H20O7	407.163	0.736417	--	--	--	--	--	--	HMDB0246928	--	Organic compounds	Phenylpropanoids and polyketides	Flavonoids	O-methylated flavonoids
Marmin [7-(6',7'-Dihydroxygeranyloxy)coumarin]	1620.57	1556.71	1278.11	1313.72	1366.82	1328	750.151	926.62	834.583	707.252	635.152	904.806	-0.830803	1.15104e-05	1.24582	down	-22.097	C19H24O5	377.153	0.736417	--	--	--	--	--	--	--	--	--	--	--	--
CDP-ribitol	5259.62	5424.47	13793.3	13938.3	11387.7	13253.6	2325.11	1091.41	1826.01	1661.5	2403.52	1093.95	-2.59986	0.00313801	1.13717	down	1.91555	C14H25N3O15P2	536.07	0.736417	C00789	Pentose and glucuronate interconversions(ko00040);;Mannose type O-glycan biosynthesis(ko00515);;Teichoic acid biosynthesis(ko00552);;Metabolic pathways(ko01100)	--	--	--	--	--	--	--	--	--	--
5-Hydroxy-N-formylkynurenine	5226.1	5239.75	3088.79	3109.21	4289.76	4658.03	3189.47	2994.58	3759.87	3180.4	3153.29	3069.53	-0.404679	0.0463306	0.831343	unchanged	-1.07613	C11H12N2O5	563.163	0.736417	C05648	Tryptophan metabolism(ko00380);;Metabolic pathways(ko01100)	--	--	--	--	HMDB0004086	--	Organic compounds	Organic oxygen compounds	Organooxygen compounds	Carbonyl compounds
Urdamycin F	651.251	718.139	412.646	410.923	513.622	494.49	783.093	869.867	748.775	683.733	530.68	741.961	0.445147	0.0195751	0.88599	unchanged	28.5844	C43H58O18	907.385	0.74355	C12411	Biosynthesis of type II polyketide products(ko01057);;Biosynthesis of secondary metabolites(ko01110)	--	--	--	--	--	--	--	--	--	--
(S)-3-Hydroxytetradecanoyl-CoA	2765.29	2659.86	2749.51	2953.62	3303.52	3363.87	1684.12	1204.01	1772.58	1541.38	1624.05	1409.95	-0.946173	5.82475e-06	1.26456	down	-0.670069	C35H62N7O18P3S	992.301	0.74355	C05260	Fatty acid elongation(ko00062);;Fatty acid degradation(ko00071);;Metabolic pathways(ko01100);;Fatty acid metabolism(ko01212)	--	--	--	--	HMDB0003934	--	Organic compounds	Lipids and lipid-like molecules	Fatty Acyls	Fatty acyl thioesters
L-1-Pyrroline-3-hydroxy-5-carboxylate	2246.19	2187.25	3942.53	4397.06	3130.3	3095.22	8853.42	7579.96	8544.01	7394.28	7472.97	7249.64	1.30966	2.10424e-06	1.27682	up	-5.90379	C5H7NO3	128.035	0.750683	C04281	Arginine and proline metabolism(ko00330);;Metabolic pathways(ko01100)	--	--	--	--	HMDB0001369	22573-88-2	Organic compounds	Organic acids and derivatives	Carboxylic acids and derivatives	Amino acids, peptides, and analogues
3-Propylmalate	271.293	308.126	923.807	975.021	328.135	303.274	871.327	922.448	1170.83	775.585	701.992	756.636	0.74143	0.0552209	0.778244	unchanged	-2.54038	C7H12O5	221.066	0.750683	C02123	Glyoxylate and dicarboxylate metabolism(ko00630)	--	--	--	--	--	--	--	--	--	--
Tetrahydropteroyltri-L-glutamate	3818.71	3834.34	2956.66	3667.62	3772.73	3207.74	129.397	141.845	106.171	116.292	105.218	88.5909	-4.95046	2.96417e-06	1.32116	down	-8.45805	C29H37N9O12	702.243	0.750683	C04144	--	--	--	--	--	HMDB0012290	88903-89-3	Organic compounds	Organoheterocyclic compounds	Pteridines and derivatives	Pterins and derivatives
gamma-butyrolactone	3758.67	3792.43	6454.94	6548.78	4744.51	4843.56	2928.27	2611.6	3813.89	2696.94	2383.87	3311.14	-0.764348	0.0073943	1.02337	down	-6.33856	C4H6O2	85.029	0.750683	C01770	--	--	--	--	--	HMDB0000549	96-48-0	Organic compounds	Organoheterocyclic compounds	Lactones	Gamma butyrolactones
Trans-4-Hydroxy-L-proline	78.5845	74.5718	413.215	456.701	77.1499	35.8225	158.316	100.674	128.803	101.593	104.906	93.1651	-0.724678	0.384905	0.386625	unchanged	-11.3461	C5H9NO3	130.049	0.757833	C01157	Arginine and proline metabolism(ko00330);;D-Amino acid metabolism(ko00470);;Metabolic pathways(ko01100);;ABC transporters(ko02010)	--	--	--	--	HMDB0000725	51-35-4	Organic compounds	Organic acids and derivatives	Carboxylic acids and derivatives	Amino acids, peptides, and analogues
Glutaric acid	641.726	667.106	590.475	612.62	562.11	561.177	810.986	1342.61	1092.29	1070.66	712.347	1023.01	0.735348	0.00632226	1.07887	up	-5.31825	C5H8O4	131.034	0.757833	C00489	Fatty acid degradation(ko00071);;Lysine degradation(ko00310);;Metabolic pathways(ko01100);;Microbial metabolism in diverse environments(ko01120)	--	--	--	--	HMDB0000661	110-94-1	Organic compounds	Organic acids and derivatives	Carboxylic acids and derivatives	Dicarboxylic acids and derivatives
2,5-Dihydroxybenzaldehyde	187.79	142.67	319.033	412.221	332.791	328.244	3.61859e-09	29.2903	15.4732	3.61859e-09	3.61859e-09	7.13496	-5.05288	0.00101049	1.2052	down	-0.0304166	C7H6O3	137.024	0.764967	C05585	Tyrosine metabolism(ko00350);;Metabolic pathways(ko01100);;Microbial metabolism in diverse environments(ko01120)	--	--	--	--	HMDB0004062	1194-98-5	Organic compounds	Organic oxygen compounds	Organooxygen compounds	Carbonyl compounds
2-Picoline; 2-Methylpyridine	257.204	275.25	72.0904	80.4206	67.5756	48.2362	232.204	181.147	181.978	166.332	150.953	167.766	0.432069	0.329988	0.424707	unchanged	-8.40571	C6H7N	138.055	0.757833	--	--	--	--	--	--	--	--	--	--	--	--
Hypoxanthine	1734.5	1679.23	760.365	802.615	2170.36	2255.45	15717.8	25348	16874	20257.2	13956.2	17621.8	3.54536	0.000126775	1.27352	up	2.74373	C5H4N4O	157.014	0.757833	C00262	Purine metabolism(ko00230);;Metabolic pathways(ko01100);;Nucleotide metabolism(ko01232)	--	--	--	--	HMDB0000157	68-94-0	Organic compounds	Organoheterocyclic compounds	Imidazopyrimidines	Purines and purine derivatives
4-Acetamidobutanoic acid	7.92105	3.61859e-09	33.3192	6.18954	10.289	3.61859e-09	223.945	175.443	194.895	199.13	190.524	181.796	4.33605	3.62423e-09	1.32069	up	-8.57593	C6H11NO3	190.071	0.757833	--	--	--	--	--	--	HMDB0003681	3025-96-5	Organic compounds	Organic acids and derivatives	Carboxylic acids and derivatives	Amino acids, peptides, and analogues
4-Hydroxy-2,2'-bipyrrole-5-methanol	421.054	464.043	1017.76	1028.22	1078.31	1080.74	145.658	126.968	87.7925	114.827	65.0874	143.845	-2.89526	0.00222353	1.162	down	0.777666	C9H10N2O2	213.044	0.757833	C21568	Prodigiosin biosynthesis(ko00333);;Metabolic pathways(ko01100);;Biosynthesis of secondary metabolites(ko01110)	--	--	--	--	--	--	--	--	--	--
2-Acetamido-4-(D-alanylamino)-2,4,6-trideoxy-D-mannopyranose	1600.26	1593.66	279.057	297.943	633.755	713.15	2611.52	2470.08	2325.08	2307.86	2200.97	2562.57	1.50027	0.00103556	1.18548	up	-3.5017	C11H21N3O5	274.14	0.764967	C22249	O-Antigen nucleotide sugar biosynthesis(ko00541);;Metabolic pathways(ko01100);;Biosynthesis of nucleotide sugars(ko01250)	--	--	--	--	--	--	--	--	--	--
(S)-Coclaurine	8087.51	7873.56	3673.55	3869.02	5142.1	5315.37	1658.9	1634.2	1779.97	1479.19	1552.79	1686	-1.79435	0.00356689	1.13693	down	-14.8259	C17H19NO3	284.125	0.764967	C06161	Isoquinoline alkaloid biosynthesis(ko00950);;Biosynthesis of alkaloids derived from shikimate pathway(ko01063);;Metabolic pathways(ko01100);;Biosynthesis of secondary metabolites(ko01110)	--	--	--	--	--	--	--	--	--	--
Scopolamine N-oxide	13597.8	13911.9	9830.67	10205.4	12144.2	12881.3	6794.36	6898.56	7355.08	6508.38	6322.73	6803.36	-0.834989	0.000499223	1.22512	down	-8.28518	C19H25NO5	346.163	0.764967	--	--	--	--	--	--	--	--	--	--	--	--
3-O-p-Coumaroylquinic acid	5893.01	6055.32	8571.4	8562.26	7440.11	7906.15	7128.5	4069.18	4395.47	6672.14	6984.42	3771.36	-0.42809	0.0421024	0.794689	unchanged	-13.0151	C16H18O8	359.07	0.757833	--	--	--	--	--	--	HMDB0029681	--	Organic compounds	Organic oxygen compounds	Organooxygen compounds	Alcohols and polyols
Isoacteoside	25900.1	26737.1	27818.2	29414.6	34660.2	36409	2305.63	1573.56	1957.19	2003.38	2133.32	1692.31	-3.9552	1.73505e-05	1.30619	down	13.727	C29H36O15	645.189	0.757833	--	--	--	--	--	--	HMDB0041025	61303-13-7	Organic compounds	Phenylpropanoids and polyketides	Cinnamic acids and derivatives	Hydroxycinnamic acids and derivatives
Acrylic acid	4210.91	4282.12	3683.47	3840.45	4193.77	4614.19	2070.13	1627.59	1758.58	1697.52	1462.19	1620.78	-1.27802	2.25973e-07	1.30385	down	-5.37314	C3H4O2	117.019	0.757833	C00511	Styrene degradation(ko00643);;Microbial metabolism in diverse environments(ko01120);;Degradation of aromatic compounds(ko01220)	LMFA01030193	Fatty Acyls [FA]	Fatty Acids and Conjugates [FA01]	Unsaturated fatty acids [FA0103]	HMDB0031647	29135	Organic compounds	Organic acids and derivatives	Carboxylic acids and derivatives	Acrylic acids and derivatives
Homotrypanothione disulfide	1074.76	1097.81	1328.42	1338.53	1513.89	1596.97	2948.49	2294.47	2796.43	2851.94	2901.23	2915.27	1.07143	7.85203e-07	1.28192	up	7.3096	C28H49N9O10S2	770.279	0.757833	C16568	Glutathione metabolism(ko00480)	--	--	--	--	--	--	--	--	--	--
2-Amino-5-oxohexanoate	0.230566	3.61859e-09	325.305	421.367	38.0461	26.2447	38.0388	60.6048	56.8762	13.5622	9.44619	48.1134	-1.83963	0.260559	0.498519	unchanged	-5.84656	C6H11NO3	144.066	0.7721	C05825	Lysine degradation(ko00310);;D-Amino acid metabolism(ko00470);;Metabolic pathways(ko01100)	--	--	--	--	--	--	--	--	--	--
L-Arabinono-1,4-lactone	4090.54	2946.08	13678.5	15191.7	11210.3	13623.5	212.298	299.718	250.667	185.933	171.359	325.55	-5.393	0.00594428	1.09631	down	11.4444	C5H8O5	169.014	0.7721	C01114	Ascorbate and aldarate metabolism(ko00053);;Metabolic pathways(ko01100)	--	--	--	--	--	--	--	--	--	--
H-Cyclopentyl-Gly-OH	551.428	545.891	522.58	602.493	522.123	490.727	232.247	311.335	200.433	175.088	177.76	228.52	-1.28746	4.57341e-07	1.2916	down	-2.3664	C7H13NO2	188.092	0.7721	--	--	--	--	--	--	--	--	--	--	--	--
Leucyl-Tryptophan	4718.61	4675.39	1538.04	1520.38	2520.64	2592.42	5733.49	5534.49	5232.2	5344.78	5131.26	5730.62	0.89685	0.00736129	1.06608	up	-46.7071	C17H23N3O3	316.152	0.7721	--	--	--	--	--	--	HMDB0028940	--	Organic compounds	Organic acids and derivatives	Carboxylic acids and derivatives	Amino acids, peptides, and analogues
Kankanoside E	1268.2	1396.97	734.166	804.8	759.221	833.421	2230.59	2317.19	2041.24	2095.7	2152.01	2560.44	1.2086	1.16148e-05	1.25655	up	-6.60695	C16H28O8	393.174	0.779233	--	--	--	--	--	--	--	--	--	--	--	--
Neoandrographolide	57.7643	37.1455	19.2204	38.9599	47.236	21.7646	508.246	644.667	519.161	506.295	497.295	629.077	3.89532	4.01374e-06	1.31398	up	9.50742	C26H40O8	525.275	0.786367	--	--	--	--	--	--	HMDB0255516	--	Organic compounds	Lipids and lipid-like molecules	Prenol lipids	Terpene glycosides
3,4-dimethylenedioxy mandelic acid	92.0659	81.4663	93.1524	123.585	227.946	258.351	418.625	499.227	576.45	448.115	313.245	487.141	1.64572	7.59943e-05	1.20244	up	3.49257	C9H8O5	217.013	0.815067	--	--	--	--	--	--	--	--	--	--	--	--
8-Dehydroxythienamycin	87.2102	93.534	114.477	118.298	173.699	181.001	354.441	440.815	459.363	373.686	265.531	419.057	1.59011	5.92014e-05	1.23761	up	-0.274307	C11H16N2O3S	291.057	0.822433	C17368	Carbapenem biosynthesis(ko00332)	--	--	--	--	--	--	--	--	--	--
Sulfoacetaldehyde	3.61859e-09	3.61859e-09	18.5666	7.77811	39.4207	13.2215	2974.94	1083.15	1467.39	1831.06	2406.08	1160.46	7.11155	0.00193121	1.17961	up	5.11704	C2H4O4S	144.958	0.8297	C00593	Taurine and hypotaurine metabolism(ko00430);;Methane metabolism(ko00680);;Metabolic pathways(ko01100);;Microbial metabolism in diverse environments(ko01120);;Biosynthesis of cofactors(ko01240)	--	--	--	--	--	--	--	--	--	--
4-Methylene-L-glutamate	3.61859e-09	3.61859e-09	8.53574	3.61859e-09	3.61859e-09	3.61859e-09	29.8695	53.5158	54.0801	33.9251	19.8358	41.6633	4.76999	0.000777154	1.20249	up	-3.28651	C6H9NO4	204.051	0.85915	C00651	C5-Branched dibasic acid metabolism(ko00660)	--	--	--	--	HMDB0029433	16804-57-2	Organic compounds	Organic acids and derivatives	Carboxylic acids and derivatives	Amino acids, peptides, and analogues
(R)-(+)-2-Pyrrolidone-5-carboxylic acid	713.023	696.244	1189.25	1329.3	1331.12	1349.24	3409.3	4026.15	4161.12	3699.82	3286.18	3856.36	1.76368	7.8799e-08	1.30134	up	-5.61099	C5H7NO3	128.035	0.8665	--	--	--	--	--	--	--	--	--	--	--	--
UDP-2-acetamido-2-deoxy-alpha-D-galacturonamide	3.61859e-09	3.61859e-09	3.61859e-09	9.03076	1.2398	3.61859e-09	6463.72	2512.91	7504.2	8348.36	14186	7944.17	12.1587	0.00380514	1.12678	up	15.8415	C17H26N4O17P2	655.056	0.8665	C22245	O-Antigen nucleotide sugar biosynthesis(ko00541);;Metabolic pathways(ko01100);;Biosynthesis of nucleotide sugars(ko01250)	--	--	--	--	--	--	--	--	--	--
Caffeic aldehyde	1073.84	1119.77	534.707	516.359	637.334	638.883	3.82727	10.9591	22.2239	2.80211	3.61859e-09	6.3927	-6.61241	0.0010867	1.20823	down	-5.26596	C9H8O3	163.039	0.8812	C10945	Phenylpropanoid biosynthesis(ko00940);;Biosynthesis of secondary metabolites(ko01110)	--	--	--	--	--	--	--	--	--	--
serinamide	690.77	782.949	281.881	240.889	297.287	357.48	267.903	242.047	297.101	232.015	204.859	269.293	-0.809055	0.103539	0.707358	unchanged	30.3174	C3H8N2O2	103.054	0.888567	--	--	--	--	--	--	--	--	--	--	--	--
Lipoamide	79.2288	78.0522	47.2643	27.5803	82.5402	68.3215	431.72	565.155	550.001	478.595	388.909	526.562	2.94091	7.61317e-06	1.30292	up	0.580704	C8H15NOS2	250.058	0.8959	C00248	--	LMFA08010006	Fatty Acyls [FA]	Fatty amides [FA08]	Primary amides [FA0801]	HMDB0000962	940-69-2	Organic compounds	Organoheterocyclic compounds	Dithiolanes	Lipoamides
Cyanidin	1150.51	920.83	1081.63	862.234	1025.68	1024.28	40010.2	21974.3	34331.1	33819.6	37673.7	26057.2	4.99837	0.000105095	1.2828	up	-28.8187	C15H11O6+	308.022	0.8959	C05905	Flavonoid biosynthesis(ko00941);;Anthocyanin biosynthesis(ko00942);;Biosynthesis of phenylpropanoids(ko01061);;Metabolic pathways(ko01100);;Biosynthesis of secondary metabolites(ko01110)	LMPK12010002	Polyketides [PK]	Flavonoids [PK12]	Anthocyanidins [PK1201]	HMDB0002708	13306-05-3	Organic compounds	Phenylpropanoids and polyketides	Flavonoids	Hydroxyflavonoids
N蔚-Acetyl-L-lysine	3516.24	3733.19	1280.8	1284.41	1711.27	1821.35	1359.99	1580.22	1758.99	1421.01	1214.24	1713.89	-0.56082	0.176755	0.590793	unchanged	-4.92283	C8H16N2O3	187.108	0.9106	--	--	--	--	--	--	HMDB0000206	692-04-6	Organic compounds	Organic acids and derivatives	Carboxylic acids and derivatives	Amino acids, peptides, and analogues
Cytidine 5'-{[hydroxy(2-hydroxypropyl)phosphonoyl]phosphate}	1288.94	1233.78	319.248	272.777	462.22	389.435	4486.08	3791.52	7256.63	5616.21	5956.42	5124.55	3.02257	7.23201e-05	1.25404	up	-8.41482	C12H21N3O11P2	480.031	0.9106	C22217	Biosynthesis of various antibiotics(ko00998);;Metabolic pathways(ko01100);;Biosynthesis of secondary metabolites(ko01110)	--	--	--	--	--	--	--	--	--	--
Theaflavin-3'-gallate	3.61859e-09	3.61859e-09	0.276428	3.72637	4.68812	0.814678	36864.7	11083.2	27812	29719.2	36968.7	14932.9	14.0151	0.00204485	1.17443	up	-19.6129	C36H28O16	737.098	0.91795	--	--	--	--	--	--	--	--	--	--	--	--
2-Hydroxy-4-isopropenylcyclohexane-1-carboxyl-CoA	45.7226	26.3983	3.61859e-09	3.61859e-09	62.9875	44.3396	21954.5	12280.3	35396.2	31937.2	33116.6	27652.8	9.82122	0.000609006	1.22849	up	20.5333	C31H50N7O18P3S	932.226	0.91795	C11934	Limonene and pinene degradation(ko00903);;Degradation of aromatic compounds(ko01220)	LMFA07050178	Fatty Acyls [FA]	Fatty esters [FA07]	Fatty acyl CoAs [FA0705]	--	--	--	--	--	--
S-Methyl-L-methionine	3.63806	3.61859e-09	61.9963	57.066	14.6082	13.3414	407.808	438.986	497.871	385.194	356.026	408.81	4.04959	1.69479e-07	1.31228	up	41.3488	C6H14NO2S+	185.056	0.925283	C03172	--	--	--	--	--	HMDB0038670	13065-25-3	Organic compounds	Organic acids and derivatives	Carboxylic acids and derivatives	Amino acids, peptides, and analogues
2-Acetyl-5-tetrahydroxybutyl Imidazole	120.178	99.7723	350.078	268.68	99.9594	130.301	68.6123	94.8299	126.022	73.2352	81.2363	79.1865	-1.031	0.0889622	0.733234	unchanged	-3.54882	C9H14N2O5	229.082	0.932617	--	--	--	--	--	--	--	--	--	--	--	--
(R)-(Homo)2-citrate	2319.07	1861.94	10019.9	9613.52	6271.37	6447.85	3.61859e-09	0.990866	3.61859e-09	3.61859e-09	3.61859e-09	0.0182244	-15.1439	0.0077064	1.07421	down	8.95018	C8H12O7	241.035	0.93995	C16583	Methane metabolism(ko00680);;Metabolic pathways(ko01100);;Microbial metabolism in diverse environments(ko01120);;2-Oxocarboxylic acid metabolism(ko01210);;Biosynthesis of cofactors(ko01240)	--	--	--	--	--	--	--	--	--	--
cis-Acetylacrylate	345.544	348.543	323.142	348.777	340.654	373.947	260.071	556.781	388.262	409.341	249.611	407.509	0.126688	0.525335	0.282105	unchanged	-5.46275	C5H6O3	113.024	0.947267	C07091	Chlorocyclohexane and chlorobenzene degradation(ko00361);;Microbial metabolism in diverse environments(ko01120)	--	--	--	--	HMDB0060461	--	Organic compounds	Organic acids and derivatives	Keto acids and derivatives	Short-chain keto acids and derivatives
Glucuronolactone	137.795	126.478	399.406	416.067	720.217	725.817	3353.31	8023.83	5372.48	6057.31	3852.57	5818.58	3.68467	0.000655495	1.22141	up	-3.5687	C6H8O6	175.024	0.947267	--	--	--	--	--	--	HMDB0006355	32449-92-6	Organic compounds	Organoheterocyclic compounds	Furofurans	Isosorbides
Butyric acid	3.61859e-09	3.61859e-09	22.9165	23.6844	3.61859e-09	3.61859e-09	23.7921	106.864	86.5285	80.4486	31.4347	78.5818	3.1289	0.00503252	1.06447	up	-6.06505	C4H8O2	87.0446	0.947267	C00246	Butanoate metabolism(ko00650);;Metabolic pathways(ko01100);;Carbohydrate digestion and absorption(ko04973);;Protein digestion and absorption(ko04974)	LMFA01010004	Fatty Acyls [FA]	Fatty Acids and Conjugates [FA01]	Straight chain fatty acids [FA0101]	HMDB0000039	107-92-6	Organic compounds	Lipids and lipid-like molecules	Fatty Acyls	Fatty acids and conjugates
2,6-Dihydroxy-N-methylmyosmine	704.483	599.918	729.987	758.885	505.812	544.052	225.06	215.908	276.301	192.925	193.515	218.395	-1.53945	9.64277e-05	1.26624	down	3.19343	C10H12N2O2	237.089	0.961917	C16151	Nicotinate and nicotinamide metabolism(ko00760);;Microbial metabolism in diverse environments(ko01120)	--	--	--	--	--	--	--	--	--	--
Succinic acid	6859.62	6632.15	7830.27	8405.89	8788.6	8990.61	3930.08	4299.25	4876.78	4380.47	4082.85	4348.93	-0.87417	0.000144361	1.24744	down	-6.11745	C4H6O4	117.019	0.9839	C00042	Citrate cycle (TCA cycle)(ko00020);;Oxidative phosphorylation(ko00190);;Alanine, aspartate and glutamate metabolism(ko00250);;Lysine degradation(ko00310);;Tyrosine metabolism(ko00350);;Phenylalanine metabolism(ko00360);;Chlorocyclohexane and chlorobenzene degradation(ko00361);;Pyruvate metabolism(ko00620);;Glyoxylate and dicarboxylate metabolism(ko00630);;Propanoate metabolism(ko00640);;Butanoate…	LMFA01170043	Fatty Acyls [FA]	Fatty Acids and Conjugates [FA01]	Dicarboxylic acids [FA0117]	HMDB0000254	110-15-6	Organic compounds	Organic acids and derivatives	Carboxylic acids and derivatives	Dicarboxylic acids and derivatives
5-O-(1-Carboxyvinyl)-3-phosphoshikimate	3.61859e-09	3.61859e-09	160.851	164.592	3.61859e-09	3.61859e-09	715.379	479.922	850.301	673.315	723.961	423.5	3.57051	6.48744e-05	1.23923	up	4.54697	C10H13O10P	358.996	0.9839	C01269	Phenylalanine, tyrosine and tryptophan biosynthesis(ko00400);;Metabolic pathways(ko01100);;Biosynthesis of secondary metabolites(ko01110);;Biosynthesis of amino acids(ko01230)	--	--	--	--	--	--	--	--	--	--
GDP-glucose	3.61859e-09	3.61859e-09	3.61859e-09	3.61859e-09	3.61859e-09	3.61859e-09	2557.85	1044.14	2363.13	2732.82	3306.91	1396.79	39.1671	0.00136692	1.19478	up	1.24038	C16H25N5O18P2	672.037	0.9839	C00394	Starch and sucrose metabolism(ko00500);;Amino sugar and nucleotide sugar metabolism(ko00520);;Metabolic pathways(ko01100);;Biosynthesis of nucleotide sugars(ko01250)	--	--	--	--	HMDB0003351	5750-57-2	Organic compounds	Nucleosides, nucleotides, and analogues	Purine nucleotides	Purine nucleotide sugars
trans-2-Hexenoyl-CoA	3.61859e-09	3.61859e-09	3.61859e-09	3.61859e-09	3.61859e-09	3.61859e-09	6684.35	3330.06	5604.53	7974.12	9547.07	5084.61	40.6792	0.00086624	1.21515	up	23.8012	C27H44N7O17P3S	884.168	0.976567	--	--	--	--	--	--	HMDB0003944	10018-93-6	Organic compounds	Lipids and lipid-like molecules	Fatty Acyls	Fatty acyl thioesters
3-Methyl-1,2,4-trithiane	165.956	186.85	319.37	269.515	316.9	294.785	1465.57	722.19	1145.28	1112.16	1268.32	772.492	2.06192	0.000675712	1.21291	up	-0.831112	C4H8S3	172.953	0.991233	--	--	--	--	--	--	HMDB0037290	43040-01-3	Organic compounds	Organoheterocyclic compounds	Trithianes	--
chelidamate	3.61859e-09	3.61859e-09	6.09277	3.61859e-09	12.4416	7.63399	1646.08	811.758	1459.97	1497.7	1687.33	1004.97	8.27534	0.000255182	1.26115	up	8.17921	C7H3NO5-2	215.972	0.991233	--	--	--	--	--	--	--	--	--	--	--	--
1-Phospho-alpha-D-galacturonate	284.875	270.091	373.296	428.232	468.553	451.96	644.865	464.196	679.998	690.364	599.293	488.616	0.647707	0.0023279	1.05607	up	-8.01473	C6H11O10P	273	0.991233	C04037	Ascorbate and aldarate metabolism(ko00053);;Amino sugar and nucleotide sugar metabolism(ko00520);;Metabolic pathways(ko01100);;Biosynthesis of cofactors(ko01240);;Biosynthesis of nucleotide sugars(ko01250)	--	--	--	--	--	--	--	--	--	--
2'-Deoxyuridine	3117.42	3185.18	786.545	911.855	799.799	923.981	3.61859e-09	20.0437	20.7423	3.61859e-09	3.61859e-09	7.16732	-7.66389	0.0208214	0.969791	unchanged	-4.57788	C9H12N2O5	227.066	0.99855	C00526	Pyrimidine metabolism(ko00240);;Metabolic pathways(ko01100);;Nucleotide metabolism(ko01232);;ABC transporters(ko02010)	--	--	--	--	HMDB0000012	951-78-0	Organic compounds	Nucleosides, nucleotides, and analogues	Pyrimidine nucleosides	Pyrimidine 2'-deoxyribonucleosides
L-beta-Ethynylserine	154.834	149.604	212.553	210.854	146.093	158.312	330.42	367.143	402.333	332.654	304.834	366.551	1.0273	3.07166e-06	1.2636	up	-6.70328	C5H7NO3	128.034	1.02052	C22141	Biosynthesis of various other secondary metabolites(ko00997);;Metabolic pathways(ko01100);;Biosynthesis of secondary metabolites(ko01110)	--	--	--	--	--	--	--	--	--	--
dTDP-D-fucosamine	3.61859e-09	3.61859e-09	3.61859e-09	3.61859e-09	3.61859e-09	3.61859e-09	10918.8	4265.21	7774.15	11734.9	10790.9	4581.24	41.0685	0.00165314	1.18634	up	-11.1761	C16H27N3O14P2	582.06	1.02785	--	--	--	--	--	--	--	--	--	--	--	--
6-Thioxanthine 5'-monophosphate	1186.17	1158.98	1210.58	1199.18	1266.71	1192.07	649.844	466.254	1296.74	727.197	714.877	679.684	-0.669761	0.0112252	1.03189	down	9.69737	C10H13N4O8PS	414.992	1.04152	C16618	Drug metabolism - other enzymes(ko00983)	--	--	--	--	HMDB0060418	--	Organic compounds	Organoheterocyclic compounds	Diazines	Pyrimidines and pyrimidine derivatives
Caffeyl alcohol	31.8413	19.3001	189.387	163.788	121.642	93.3153	185.687	382.745	311.583	249.282	180.208	366.634	1.4365	0.00352427	1.0312	up	22.7711	C9H10O3	187.041	1.06345	C12206	Phenylpropanoid biosynthesis(ko00940);;Biosynthesis of secondary metabolites(ko01110)	--	--	--	--	--	--	--	--	--	--
Gamma-Glu-Leu	3941.65	3847.95	956.467	1054.49	1392.62	1625.98	2015.62	2816.76	3118.84	2516.37	2102.27	2633.78	0.246117	0.526161	0.274482	unchanged	2.26226	C11H20N2O5	259.131	1.07077	--	--	--	--	--	--	HMDB0011171	2566-39-4	Organic compounds	Organic acids and derivatives	Carboxylic acids and derivatives	Amino acids, peptides, and analogues
3-Deoxyguanosine	20803.9	20623.6	5581.35	5868.69	5327.7	5445.47	272.497	402.193	479.834	319.994	245.321	352.132	-4.9411	0.0237065	0.953253	unchanged	-0.164188	C10H13N5O4	266.089	1.07808	--	--	--	--	--	--	--	--	--	--	--	--
1-O-Gentisoyl-D-glucoside	281647	281119	216082	227305	246631	251895	3668.14	4454.72	5032.36	4006.06	3156.49	4546.3	-5.91925	3.28279e-06	1.32064	down	-1.39773	C13H16O9	315.072	1.10005	--	--	--	--	--	--	--	--	--	--	--	--
7-Methylxanthosine	3182.72	3280.26	1838.03	2042.48	1971.75	2203.64	71.7008	143.725	196.774	143.054	89.363	98.233	-4.28872	0.000305111	1.25575	down	20.525	C11H15N4O6+	344.104	1.10005	C16352	Caffeine metabolism(ko00232);;Metabolic pathways(ko01100);;Biosynthesis of secondary metabolites(ko01110)	--	--	--	--	HMDB0301918	--	Organic compounds	Nucleosides, nucleotides, and analogues	Purine nucleosides	--
Betalamic acid	365.01	368.39	319.321	291.81	385.934	381.247	2315.84	1006.59	1468.68	1600.76	2053.46	1141.69	2.18267	0.00181198	1.18081	up	18.7274	C9H9NO5	232.027	1.11465	C08538	Betalain biosynthesis(ko00965);;Metabolic pathways(ko01100);;Biosynthesis of secondary metabolites(ko01110)	--	--	--	--	HMDB0029842	18766-66-0	Organic compounds	Organic acids and derivatives	Carboxylic acids and derivatives	Amino acids, peptides, and analogues
N-Phosphotaurocyamine	54.4821	47.0559	22.449	11.6069	42.5537	36.9365	256.595	162.011	229.839	227.932	315.489	185.975	2.67944	0.000170206	1.24787	up	10.6809	C3H10N3O6PS	281.975	1.11465	C03149	Taurine and hypotaurine metabolism(ko00430)	--	--	--	--	--	--	--	--	--	--
N-Acetylmuramic acid 6-phosphate	78.4219	115.917	308.102	245.388	92.096	127.102	1875.2	1140.14	2274.52	1871.2	2093.99	1223.42	3.43773	0.00029759	1.24435	up	-21.3067	C11H20NO11P	372.062	1.11465	C16698	Amino sugar and nucleotide sugar metabolism(ko00520);;Metabolic pathways(ko01100);;Biosynthesis of nucleotide sugars(ko01250);;Phosphotransferase system (PTS)(ko02060)	--	--	--	--	--	--	--	--	--	--
Nagilactone B	15452.3	14221.4	7609.6	7946.19	12785.6	12032.2	447.34	369.417	665.837	640.552	575.713	446.591	-4.47699	0.000382432	1.24804	down	23.15	C19H24O7	399.13	1.11465	--	--	--	--	--	--	--	--	--	--	--	--
Gomisin N	2662.14	2371.74	1934.28	2067.09	1640.22	1547.66	3591.23	2580.83	3799.08	4346.92	4287.04	3298.75	0.841571	0.000835268	1.12317	up	-5.50002	C23H28O6	445.185	1.12195	--	--	--	--	--	--	HMDB0257360	--	Organic compounds	Phenylpropanoids and polyketides	Tannins	Hydrolyzable tannins
Eriodictyol	245.078	220.601	3.61859e-09	3.61859e-09	70.6739	85.9098	2075.91	774.726	1448.33	1868.34	2303.71	1010.32	3.92949	0.00166568	1.17349	up	6.14864	C15H12O6	635.144	1.12195	C05631	Flavonoid biosynthesis(ko00941);;Metabolic pathways(ko01100);;Biosynthesis of secondary metabolites(ko01110)	LMPK12140002	Polyketides [PK]	Flavonoids [PK12]	Flavanones [PK1214]	HMDB0005810	552-58-9	Organic compounds	Phenylpropanoids and polyketides	Flavonoids	Flavans
N-Formylmaleamic acid	286.392	258.428	636.879	627.339	489.81	577.306	2575.76	2607.77	4151.25	3676.76	2908.46	3104.34	2.72563	7.09541e-05	1.27194	up	-1.52865	C5H5NO4	345.057	1.12927	C18232	Nicotinate and nicotinamide metabolism(ko00760);;Metabolic pathways(ko01100);;Microbial metabolism in diverse environments(ko01120)	LMFA08020194	Fatty Acyls [FA]	Fatty amides [FA08]	N-acyl amines [FA0802]	--	--	--	--	--	--
Deoxyribose	1865.35	1952.39	2438.47	2626.76	2043	2194.6	623.771	825.357	943.501	751.906	613.906	760.369	-1.53781	1.55637e-05	1.28201	down	-6.33155	C5H10O4	133.05	1.15122	C01801	Pentose phosphate pathway(ko00030);;Metabolic pathways(ko01100)	--	--	--	--	HMDB0003224	533-67-5	Organic compounds	Organic oxygen compounds	Organooxygen compounds	Carbohydrates and carbohydrate conjugates
1,6-anhMurNAc	25.9654	24.7714	6555.84	6770.19	1092.79	1140.11	281.855	420.825	544.249	363.109	326.73	516.822	-2.66947	0.152525	0.630555	unchanged	-1.83845	C11H17NO7	274.093	1.15855	--	--	--	--	--	--	--	--	--	--	--	--
N-Methyl-4-aminobutyric acid	456.084	471.431	3.61859e-09	3.61859e-09	33.1548	33.9237	31.7874	105.933	61.2954	28.4752	18.2287	74.4805	-1.63514	0.289886	0.468463	unchanged	13.2169	C5H11NO2	138.055	1.16587	--	--	--	--	--	--	--	--	--	--	--	--
4-Pyridoxic acid	1448.56	1493.62	75.2691	77.0995	149.487	152.288	228.251	423.95	300.374	185.839	137.024	341.007	-1.07115	0.351068	0.413615	unchanged	-4.47305	C8H9NO4	182.045	1.16587	C00847	Vitamin B6 metabolism(ko00750);;Metabolic pathways(ko01100);;Microbial metabolism in diverse environments(ko01120)	--	--	--	--	HMDB0000017	82-82-6	Organic compounds	Organoheterocyclic compounds	Pyridines and derivatives	Pyridinecarboxylic acids and derivatives
Gibberellin A29-catabolite	1194.55	1020.22	14777.8	15262.7	6453.14	6591.36	883.984	924.705	1200.83	1187.9	1140.35	1008.36	-2.83555	0.0522483	0.835173	unchanged	22.8786	C19H22O6	367.124	1.1732	C11855	Diterpenoid biosynthesis(ko00904)	LMPR0104170012	Prenol Lipids [PR]	Isoprenoids [PR01]	C20 isoprenoids (diterpenes) [PR0104]	HMDB0304360	--	Organic compounds	Lipids and lipid-like molecules	Prenol lipids	Diterpenoids
O-beta-D-Xylosylzeatin	243.837	223.278	442.953	450.317	680.548	741.226	82.2552	102.52	182.457	89.82	73.031	76.0751	-2.19844	0.00838762	1.04726	down	-8.72961	C15H21N5O5	386.121	1.16587	C03300	Zeatin biosynthesis(ko00908);;Biosynthesis of secondary metabolites(ko01110)	--	--	--	--	--	--	--	--	--	--
4-Methylcatechol	3.36132	8.70612	3.61859e-09	3.61859e-09	3.61859e-09	3.61859e-09	28.2897	28.2959	26.9422	20.596	25.5501	26.2164	3.69134	2.29596e-07	1.29603	up	-6.34824	C7H8O2	123.044	1.18052	C06730	Xylene degradation(ko00622);;Toluene degradation(ko00623);;Naphthalene degradation(ko00626);;Metabolic pathways(ko01100);;Microbial metabolism in diverse environments(ko01120);;Degradation of aromatic compounds(ko01220)	--	--	--	--	HMDB0000873	452-86-8	Organic compounds	Benzenoids	Phenols	Benzenediols
Methionine sulfoxide	1094.44	917.53	4209.86	4318.71	2254.02	1882.98	88.0531	61.6419	112.768	54.8688	40.2606	48.7327	-5.17483	0.0113545	1.03734	down	7.2353	C5H11NO3S	329.087	1.18785	--	--	--	--	--	--	HMDB0002005	3226-65-1	Organic compounds	Organic acids and derivatives	Carboxylic acids and derivatives	Amino acids, peptides, and analogues
azetidine-2-carboxylate	42.1297	44.1478	24.9826	62.6764	32.3251	13.6416	6.42897	7.76158	3.61859e-09	2.93667	2.63042	3.61859e-09	-3.47639	0.00439224	1.11109	down	-8.1842	C4H7NO2	201.086	1.2025	--	--	--	--	--	--	HMDB0029615	2133-34-8	Organic compounds	Organic acids and derivatives	Carboxylic acids and derivatives	Amino acids, peptides, and analogues
2,4-Bis(acetamido)-2,4,6-trideoxy-beta-L-altropyranose	1214.4	1099.61	878.636	654.068	721.713	1355.52	467.078	543.488	625.393	517.506	472.045	578.564	-0.886651	0.00987212	1.03208	down	4.77585	C10H18N2O5	267.097	1.2025	C19972	Amino sugar and nucleotide sugar metabolism(ko00520);;O-Antigen nucleotide sugar biosynthesis(ko00541);;Metabolic pathways(ko01100);;Biosynthesis of nucleotide sugars(ko01250)	--	--	--	--	--	--	--	--	--	--
1-O-Acetyl britannilactone	4224.15	3835.86	7041.61	7409.91	4607.61	4417.16	1386.29	1606.58	1639.33	1377.46	1215.24	1597.98	-1.83769	0.00177784	1.17891	down	-12.3702	C17H24O5	343.128	1.19517	--	--	--	--	--	--	HMDB0243974	--	Organic compounds	Lipids and lipid-like molecules	Prenol lipids	Terpene lactones
N-Acetylcadaverine	12.9573	28.2517	3.61859e-09	3.61859e-09	3.61859e-09	3.61859e-09	29.4178	57.2265	84.3759	56.4773	30.1865	76.2649	3.0186	0.00192455	1.10127	up	-4.28727	C7H16N2O	143.118	1.20982	--	--	--	--	--	--	HMDB0002284	32343-73-0	Organic compounds	Organic acids and derivatives	Carboxylic acids and derivatives	Carboxylic acid derivatives
尾-Nicotyrine	79.7315	82.8478	70.6123	70.1287	44.636	42.6103	80.749	74.1361	88.8782	86.8446	72.242	88.4646	0.331078	0.0671567	0.749696	unchanged	-5.98102	C10H10N2	157.076	1.20982	C10161	--	--	--	--	--	HMDB0255591	--	Organic compounds	Organoheterocyclic compounds	Pyridines and derivatives	--
(+)-Abscisic acid	913.824	889.673	531.948	609.536	1081.33	1107.48	5599.11	7387.84	8707.57	6859.64	6276.28	7638.95	3.04833	1.93721e-05	1.29862	up	-7.94854	C15H20O4	285.109	1.20982	C06082	Carotenoid biosynthesis(ko00906);;Biosynthesis of plant secondary metabolites(ko01060);;Biosynthesis of terpenoids and steroids(ko01062);;Biosynthesis of plant hormones(ko01070);;Metabolic pathways(ko01100);;Biosynthesis of secondary metabolites(ko01110);;Plant hormone signal transduction(ko04075)	--	--	--	--	HMDB0035140	21293-29-8	Organic compounds	Lipids and lipid-like molecules	Prenol lipids	Sesquiterpenoids
Coclaurine	461.291	537.275	157.421	178.986	295.823	347.041	58.4451	116.181	153.965	92.5939	71.7462	89.7575	-1.76313	0.0120927	1.01123	down	23.9127	C17H19NO3	306.118	1.20982	C06161	Isoquinoline alkaloid biosynthesis(ko00950);;Biosynthesis of alkaloids derived from shikimate pathway(ko01063);;Metabolic pathways(ko01100);;Biosynthesis of secondary metabolites(ko01110)	--	--	--	--	HMDB0303359	--	Organic compounds	Organoheterocyclic compounds	Isoquinolines and derivatives	Benzylisoquinolines
(2R,3R)-3-Methylglutamyl-5-semialdehyde-N6-lysine	252.164	237.929	36.5702	38.6678	130.223	74.8197	302.27	417.808	461.918	377.402	351.786	379.45	1.57212	0.000538027	1.15953	up	-1.47545	C12H23N3O4	272.161	1.2318	C20279	Lysine biosynthesis(ko00300);;Metabolic pathways(ko01100);;Microbial metabolism in diverse environments(ko01120)	--	--	--	--	--	--	--	--	--	--
4,5-dihydroxy-2,3-pentanedione	38.541	38.3958	22.4126	33.2727	33.2376	32.2496	3.61859e-09	3.25727	8.56129	3.61859e-09	3.61859e-09	3.90916	-3.65492	4.17826e-06	1.28218	down	-5.42495	C5H8O4	131.034	1.23912	--	--	--	--	--	--	--	--	--	--	--	--
D-glycero-beta-D-manno-Heptose 1-phosphate	3.61859e-09	3.61859e-09	3.61859e-09	3.61859e-09	3.61859e-09	3.61859e-09	2928.48	1822.64	3071	2976.2	3223.58	2212.36	39.4437	7.34536e-05	1.28837	up	10.0774	C7H15O10P	325.013	1.23912	C07838	Lipopolysaccharide biosynthesis(ko00540);;Metabolic pathways(ko01100);;Biosynthesis of nucleotide sugars(ko01250)	--	--	--	--	--	--	--	--	--	--
O-Carbamoyl-deacetylcephalosporin C	196.013	140.287	94.5598	83.2383	51.5851	25.3935	36.9174	105.475	129.645	76.5897	68.157	61.8302	-0.304482	0.531134	0.276437	unchanged	3.3927	C15H20N4O8S	437.076	1.23912	C06568	Penicillin and cephalosporin biosynthesis(ko00311);;Metabolic pathways(ko01100);;Biosynthesis of secondary metabolites(ko01110)	--	--	--	--	--	--	--	--	--	--
2-Methyl-5-propylpyrazine	10.1205	4.1589	49.5986	35.7288	40.3877	27.1421	1890.6	2202.28	2474.32	2059.23	1830.63	2175.18	6.23994	3.48803e-06	1.31976	up	-7.28599	C8H12N2	181.097	1.25377	--	--	--	--	--	--	HMDB0040000	29461-03-8	Organic compounds	Organoheterocyclic compounds	Diazines	Pyrazines
2-Isopropylmalic acid	19.8992	3.52669	26.4815	15.8304	8.516	8.06119	264.682	371.04	394.95	325.531	273.596	420.72	4.63869	4.86513e-05	1.29071	up	8.67836	C7H12O5	197.045	1.24645	C02504	Valine, leucine and isoleucine biosynthesis(ko00290);;Pyruvate metabolism(ko00620);;Metabolic pathways(ko01100);;Biosynthesis of secondary metabolites(ko01110);;2-Oxocarboxylic acid metabolism(ko01210);;Biosynthesis of amino acids(ko01230)	--	--	--	--	HMDB0000402	49601-06-1	Organic compounds	Lipids and lipid-like molecules	Fatty Acyls	Fatty acids and conjugates
Inosine	3211.7	3189.34	1700.07	1933.52	2664.7	2137.56	174.228	205.091	180.082	174.145	159.147	230.774	-3.72316	0.00033776	1.25266	down	5.17514	C10H12N4O5	267.075	1.25377	C00294	Purine metabolism(ko00230);;Metabolic pathways(ko01100);;Nucleotide metabolism(ko01232);;ABC transporters(ko02010)	--	--	--	--	HMDB0000195	58-63-9	Organic compounds	Nucleosides, nucleotides, and analogues	Purine nucleosides	--
Porphobilinogen	1188.71	1203.39	1587.35	1605.28	1460.54	1617.39	18966.4	22603.3	27430.2	22159.3	20596.6	23874	3.96872	9.58239e-06	1.31226	up	-3.22912	C10H14N2O4	225.087	1.2611	C00931	Porphyrin metabolism(ko00860);;Metabolic pathways(ko01100);;Biosynthesis of secondary metabolites(ko01110);;Microbial metabolism in diverse environments(ko01120);;Biosynthesis of cofactors(ko01240)	--	--	--	--	HMDB0000245	487-90-1	Organic compounds	Organic nitrogen compounds	Organonitrogen compounds	Amines
(4aS,10bR)-Noroxomaritidine	1.11936	0.103338	20.7085	13.7253	49.4248	10.3644	21.9924	128.123	140.352	67.399	36.4637	95.9355	2.36081	0.0187055	0.939507	unchanged	-15.8588	C16H17NO3	270.109	1.26842	C21405	Isoquinoline alkaloid biosynthesis(ko00950)	--	--	--	--	--	--	--	--	--	--
Linderene	377.764	369.645	68.9268	85.3041	174.458	176.726	554.551	698.853	742.826	650.969	600.099	681.496	1.6489	0.000134331	1.21997	up	-9.54589	C15H18O2	251.103	1.28307	C16988	--	--	--	--	--	--	--	--	--	--	--
ALANYL-dl-LEUCINE	3904.71	3713.72	1701.86	1761.07	2088.77	2139.81	3346.41	3704.26	3856.19	3554.12	3459.55	3847.6	0.507749	0.0443481	0.844263	unchanged	-4.51491	C9H18N2O3	201.124	1.2904	--	--	--	--	--	--	--	--	--	--	--	--
Methyl L-pyroglutamate	30.9738	31.4403	11.5696	18.9253	4.17045	3.61859e-09	58.9813	65.9907	62.9697	54.2584	52.0518	58.7648	1.8625	0.000231926	1.2225	up	-5.72601	C6H9NO3	142.05	1.30505	--	--	--	--	--	--	--	--	--	--	--	--
2-(Hydroxymethyl)-4-oxobutanoate	42.178	27.8098	172.965	154.855	163.569	146.606	1097.71	916.053	1412.78	1155.9	936.201	1060.8	3.21618	1.14944e-05	1.29349	up	11.5313	C5H8O4	153.018	1.30505	C04106	Vitamin B6 metabolism(ko00750)	--	--	--	--	--	--	--	--	--	--
Itaconate	3.13476	6.40902	39.5469	38.1628	26.8516	38.077	3.61859e-09	3.61859e-09	3.61859e-09	3.61859e-09	3.61859e-09	3.61859e-09	-32.7066	0.013478	1.01634	down	-7.12216	C5H6O4	129.018	1.3197	C00490	C5-Branched dibasic acid metabolism(ko00660);;Metabolic pathways(ko01100)	--	--	--	--	HMDB0002092	97-65-4	Organic compounds	Lipids and lipid-like molecules	Fatty Acyls	Fatty acids and conjugates
D-Cysteine	600.04	296.488	4599	4461.66	3105.83	3131.18	3.61859e-09	3.61859e-09	3.61859e-09	3.61859e-09	3.61859e-09	3.61859e-09	-39.4402	0.0162198	0.996092	unchanged	10.6601	C3H7NO2S	241.035	1.3197	C00793	Cysteine and methionine metabolism(ko00270);;D-Amino acid metabolism(ko00470);;Metabolic pathways(ko01100)	--	--	--	--	HMDB0003417	921-01-7	Organic compounds	Organic acids and derivatives	Carboxylic acids and derivatives	Amino acids, peptides, and analogues
5-(3'-Carboxy-3'-oxopropenyl)-4,6-dihydroxypicolinate	2.50552	3.61859e-09	7.39983	3.61859e-09	17.717	5.80686	38.1007	17.3384	49.133	50.0771	55.1067	9.31815	2.71224	0.00869843	1.02306	up	9.69514	C10H7NO7	287.994	1.3197	C05641	Tryptophan metabolism(ko00380)	--	--	--	--	--	--	--	--	--	--
2-dehydropantoyl lactone	444.497	436.34	649.693	660.175	555.941	596.68	124.66	131.872	148.665	116.93	113.421	134.175	-2.11887	0.000104101	1.27793	down	-6.05588	C6H8O3	127.039	1.327	C01125	--	--	--	--	--	--	--	--	--	--	--
3-Methylglutaric acid	21423.6	22270.8	91962.6	97639.2	72658.6	79111.6	926.742	1662.97	2136.66	1126.11	1239.67	1659.42	-5.45942	0.0062675	1.09187	down	-5.99923	C6H10O4	191.055	1.327	--	--	--	--	--	--	HMDB0000752	626-51-7	Organic compounds	Lipids and lipid-like molecules	Fatty Acyls	Fatty acids and conjugates
[truncated: 4,362 more rows]
